# Supplementary material for: The Rauvolfia tetraphylla genome suggests multiple distinct biosynthetic routes for yohimbane monoterpene indole alkaloids
Source: Commun Biol. 2023 Nov 24;6:1197. doi: 10.1038/s42003-023-05574-8 (PMC10673892; doi:10.1038/s42003-023-05574-8)
Supplement: Supplementary file 4 — Supplementary Data 1 [file 42003_2023_5574_MOESM4_ESM.xlsx]

## Sheet: S1 Functional annotation
gene_id	transcript_id	sprot_Top_BLASTX_hit	prot_id	prot_coords	Pfam	eggnog	Kegg	gene_ontology_BLASTX	gene_ontology_Pfam
MSTRG.6	MSTRG.6.1	CYP22_ARATH^CYP22_ARATH^Q:206-742,H:21-199^85.475%ID^E:2.63e-112^RecName: Full=Peptidyl-prolyl cis-trans isomerase CYP22;^Eukaryota; Viridiplantae; Streptophyta; Embryophyta; Tracheophyta; Spermatophyta; Magnoliopsida; eudicotyledons; Gunneridae; Pentapetalae; rosids; malvids; Brassicales; Brassicaceae; Camelineae; Arabidopsis	MSTRG.6.1.p1	155-745[+]	PF00160.21^Pro_isomerase^Cyclophilin type peptidyl-prolyl cis-trans isomerase/CLD^33-194^E:2.5e-47	COG0652^peptidyl-prolyl cis-trans isomerase activity	KEGG:ath:AT2G38730`KO:K09567	GO:0005829^cellular_component^cytosol`GO:0005886^cellular_component^plasma membrane`GO:0005773^cellular_component^vacuole`GO:0016018^molecular_function^cyclosporin A binding`GO:0003755^molecular_function^peptidyl-prolyl cis-trans isomerase activity`GO:0051082^molecular_function^unfolded protein binding`GO:0042026^biological_process^protein refolding	GO:0003755^molecular_function^peptidyl-prolyl cis-trans isomerase activity`GO:0000413^biological_process^protein peptidyl-prolyl isomerization
MSTRG.35	MSTRG.35.4	AB10I_ARATH^AB10I_ARATH^Q:952-1656,H:35-271^68.776%ID^E:5.69e-105^RecName: Full=ABC transporter I family member 10;^Eukaryota; Viridiplantae; Streptophyta; Embryophyta; Tracheophyta; Spermatophyta; Magnoliopsida; eudicotyledons; Gunneridae; Pentapetalae; rosids; malvids; Brassicales; Brassicaceae; Camelineae; Arabidopsis	MSTRG.35.4.p1	772-1662[+]	PF00005.27^ABC_tran^ABC transporter^86-218^E:4.7e-25	COG1122^ATPase activity	KEGG:ath:AT4G33460	GO:0009941^cellular_component^chloroplast envelope`GO:0005524^molecular_function^ATP binding`GO:0016887^molecular_function^ATPase activity	GO:0005524^molecular_function^ATP binding`GO:0016887^molecular_function^ATPase activity
MSTRG.35	MSTRG.35.8	AB10I_ARATH^AB10I_ARATH^Q:474-1178,H:35-271^68.776%ID^E:5.75e-107^RecName: Full=ABC transporter I family member 10;^Eukaryota; Viridiplantae; Streptophyta; Embryophyta; Tracheophyta; Spermatophyta; Magnoliopsida; eudicotyledons; Gunneridae; Pentapetalae; rosids; malvids; Brassicales; Brassicaceae; Camelineae; Arabidopsis	MSTRG.35.8.p1	297-1184[+]	PF00005.27^ABC_tran^ABC transporter^85-217^E:4.6e-25	COG1122^ATPase activity	KEGG:ath:AT4G33460	GO:0009941^cellular_component^chloroplast envelope`GO:0005524^molecular_function^ATP binding`GO:0016887^molecular_function^ATPase activity	GO:0005524^molecular_function^ATP binding`GO:0016887^molecular_function^ATPase activity
MSTRG.35	MSTRG.35.9	AB10I_ARATH^AB10I_ARATH^Q:456-845,H:36-166^59.542%ID^E:2.02e-81^RecName: Full=ABC transporter I family member 10;^Eukaryota; Viridiplantae; Streptophyta; Embryophyta; Tracheophyta; Spermatophyta; Magnoliopsida; eudicotyledons; Gunneridae; Pentapetalae; rosids; malvids; Brassicales; Brassicaceae; Camelineae; Arabidopsis`AB10I_ARATH^AB10I_ARATH^Q:916-1248,H:160-271^77.679%ID^E:2.02e-81^RecName: Ful…	MSTRG.35.9.p1	501-869[+]	PF00005.27^ABC_tran^ABC transporter^10-55^E:3.8e-12`PF13304.6^AAA_21^AAA domain, putative AbiEii toxin, Type IV TA system^24-96^E:4.3e-07	COG1122^ATPase activity	KEGG:ath:AT4G33460	GO:0009941^cellular_component^chloroplast envelope`GO:0005524^molecular_function^ATP binding`GO:0016887^molecular_function^ATPase activity	GO:0005524^molecular_function^ATP binding`GO:0016887^molecular_function^ATPase activity
MSTRG.35	MSTRG.35.7	AB10I_ARATH^AB10I_ARATH^Q:614-1222,H:67-271^72.683%ID^E:6.98e-94^RecName: Full=ABC transporter I family member 10;^Eukaryota; Viridiplantae; Streptophyta; Embryophyta; Tracheophyta; Spermatophyta; Magnoliopsida; eudicotyledons; Gunneridae; Pentapetalae; rosids; malvids; Brassicales; Brassicaceae; Camelineae; Arabidopsis	MSTRG.35.7.p1	446-1228[+]	PF00005.27^ABC_tran^ABC transporter^56-182^E:2.3e-23	COG1122^ATPase activity	KEGG:ath:AT4G33460	GO:0009941^cellular_component^chloroplast envelope`GO:0005524^molecular_function^ATP binding`GO:0016887^molecular_function^ATPase activity	GO:0005524^molecular_function^ATP binding`GO:0016887^molecular_function^ATPase activity
MSTRG.35	MSTRG.35.2	AB10I_ARATH^AB10I_ARATH^Q:824-1528,H:35-271^68.776%ID^E:2.53e-105^RecName: Full=ABC transporter I family member 10;^Eukaryota; Viridiplantae; Streptophyta; Embryophyta; Tracheophyta; Spermatophyta; Magnoliopsida; eudicotyledons; Gunneridae; Pentapetalae; rosids; malvids; Brassicales; Brassicaceae; Camelineae; Arabidopsis	MSTRG.35.2.p1	644-1534[+]	PF00005.27^ABC_tran^ABC transporter^86-218^E:4.7e-25	COG1122^ATPase activity	KEGG:ath:AT4G33460	GO:0009941^cellular_component^chloroplast envelope`GO:0005524^molecular_function^ATP binding`GO:0016887^molecular_function^ATPase activity	GO:0005524^molecular_function^ATP binding`GO:0016887^molecular_function^ATPase activity
MSTRG.35	MSTRG.35.1	AB10I_ARATH^AB10I_ARATH^Q:720-1424,H:35-271^68.776%ID^E:1.33e-105^RecName: Full=ABC transporter I family member 10;^Eukaryota; Viridiplantae; Streptophyta; Embryophyta; Tracheophyta; Spermatophyta; Magnoliopsida; eudicotyledons; Gunneridae; Pentapetalae; rosids; malvids; Brassicales; Brassicaceae; Camelineae; Arabidopsis	MSTRG.35.1.p1	540-1430[+]	PF00005.27^ABC_tran^ABC transporter^86-218^E:4.7e-25	COG1122^ATPase activity	KEGG:ath:AT4G33460	GO:0009941^cellular_component^chloroplast envelope`GO:0005524^molecular_function^ATP binding`GO:0016887^molecular_function^ATPase activity	GO:0005524^molecular_function^ATP binding`GO:0016887^molecular_function^ATPase activity
MSTRG.35	MSTRG.35.5	AB10I_ARATH^AB10I_ARATH^Q:815-1519,H:35-271^68.776%ID^E:2.24e-105^RecName: Full=ABC transporter I family member 10;^Eukaryota; Viridiplantae; Streptophyta; Embryophyta; Tracheophyta; Spermatophyta; Magnoliopsida; eudicotyledons; Gunneridae; Pentapetalae; rosids; malvids; Brassicales; Brassicaceae; Camelineae; Arabidopsis	MSTRG.35.5.p1	635-1525[+]	PF00005.27^ABC_tran^ABC transporter^86-218^E:4.7e-25	COG1122^ATPase activity	KEGG:ath:AT4G33460	GO:0009941^cellular_component^chloroplast envelope`GO:0005524^molecular_function^ATP binding`GO:0016887^molecular_function^ATPase activity	GO:0005524^molecular_function^ATP binding`GO:0016887^molecular_function^ATPase activity
MSTRG.35	MSTRG.35.5	AB10I_ARATH^AB10I_ARATH^Q:815-1519,H:35-271^68.776%ID^E:2.24e-105^RecName: Full=ABC transporter I family member 10;^Eukaryota; Viridiplantae; Streptophyta; Embryophyta; Tracheophyta; Spermatophyta; Magnoliopsida; eudicotyledons; Gunneridae; Pentapetalae; rosids; malvids; Brassicales; Brassicaceae; Camelineae; Arabidopsis	MSTRG.35.5.p2	499-194[-]	.	COG1122^ATPase activity	KEGG:ath:AT4G33460	GO:0009941^cellular_component^chloroplast envelope`GO:0005524^molecular_function^ATP binding`GO:0016887^molecular_function^ATPase activity	.
MSTRG.35	MSTRG.35.3	AB10I_ARATH^AB10I_ARATH^Q:971-1675,H:35-271^68.776%ID^E:1.08e-104^RecName: Full=ABC transporter I family member 10;^Eukaryota; Viridiplantae; Streptophyta; Embryophyta; Tracheophyta; Spermatophyta; Magnoliopsida; eudicotyledons; Gunneridae; Pentapetalae; rosids; malvids; Brassicales; Brassicaceae; Camelineae; Arabidopsis	MSTRG.35.3.p1	791-1681[+]	PF00005.27^ABC_tran^ABC transporter^86-218^E:4.7e-25	COG1122^ATPase activity	KEGG:ath:AT4G33460	GO:0009941^cellular_component^chloroplast envelope`GO:0005524^molecular_function^ATP binding`GO:0016887^molecular_function^ATPase activity	GO:0005524^molecular_function^ATP binding`GO:0016887^molecular_function^ATPase activity
MSTRG.35	MSTRG.35.6	AB10I_ARATH^AB10I_ARATH^Q:914-1618,H:35-271^68.776%ID^E:5.69e-105^RecName: Full=ABC transporter I family member 10;^Eukaryota; Viridiplantae; Streptophyta; Embryophyta; Tracheophyta; Spermatophyta; Magnoliopsida; eudicotyledons; Gunneridae; Pentapetalae; rosids; malvids; Brassicales; Brassicaceae; Camelineae; Arabidopsis	MSTRG.35.6.p1	734-1624[+]	PF00005.27^ABC_tran^ABC transporter^86-218^E:4.7e-25	COG1122^ATPase activity	KEGG:ath:AT4G33460	GO:0009941^cellular_component^chloroplast envelope`GO:0005524^molecular_function^ATP binding`GO:0016887^molecular_function^ATPase activity	GO:0005524^molecular_function^ATP binding`GO:0016887^molecular_function^ATPase activity
MSTRG.16	MSTRG.16.2	.	.	.	.	.	.	.	.
MSTRG.16	MSTRG.16.1	MTEF4_ARATH^MTEF4_ARATH^Q:434-1675,H:102-514^51.319%ID^E:2.34e-135^RecName: Full=Transcription termination factor MTERF4, chloroplastic {ECO:0000305};^Eukaryota; Viridiplantae; Streptophyta; Embryophyta; Tracheophyta; Spermatophyta; Magnoliopsida; eudicotyledons; Gunneridae; Pentapetalae; rosids; malvids; Brassicales; Brassicaceae; Camelineae; Arabidopsis	MSTRG.16.1.p1	254-1768[+]	PF02536.14^mTERF^mTERF^146-454^E:2.5e-106	ENOG410XT49^mitochondrial transcription termination	KEGG:ath:AT4G02990`KO:K15032	GO:0009507^cellular_component^chloroplast`GO:0005739^cellular_component^mitochondrion`GO:0009536^cellular_component^plastid`GO:0003690^molecular_function^double-stranded DNA binding`GO:0032502^biological_process^developmental process`GO:0006353^biological_process^DNA-templated transcription, termination`GO:0009793^biological_process^embryo development ending in seed dormancy`GO:0042794^biological…	GO:0003690^molecular_function^double-stranded DNA binding`GO:0006355^biological_process^regulation of transcription, DNA-templated
MSTRG.34	MSTRG.34.1	.	MSTRG.34.1.p1	2-538[+]	PF14223.6^Retrotran_gag_2^gag-polypeptide of LTR copia-type^9-130^E:6.9e-08`PF03732.17^Retrotrans_gag^Retrotransposon gag protein^19-123^E:3.3e-06	.	.	.	.
MSTRG.37	MSTRG.37.1	.	MSTRG.37.1.p1	589-2814[+]	PF03108.15^DBD_Tnp_Mut^MuDR family transposase^165-230^E:3.6e-26`PF10551.9^MULE^MULE transposase domain^363-458^E:7.1e-19`PF00872.18^Transposase_mut^Transposase, Mutator family^377-459^E:0.00017`PF04434.17^SWIM^SWIM zinc finger^591-641^E:4.7e-07	.	.	.	GO:0003677^molecular_function^DNA binding`GO:0004803^molecular_function^transposase activity`GO:0006313^biological_process^transposition, DNA-mediated`GO:0008270^molecular_function^zinc ion binding
MSTRG.37	MSTRG.37.1	.	MSTRG.37.1.p2	1329-955[-]	.	.	.	.	.
MSTRG.37	MSTRG.37.1	.	MSTRG.37.1.p3	2405-2743[+]	.	.	.	.	.
MSTRG.23	MSTRG.23.1	CYBT1_CATRO^CYBT1_CATRO^Q:133-1566,H:22-511^55.102%ID^E:0^RecName: Full=Cytochrome P450 71BT1 {ECO:0000303|PubMed:24710322};^Eukaryota; Viridiplantae; Streptophyta; Embryophyta; Tracheophyta; Spermatophyta; Magnoliopsida; eudicotyledons; Gunneridae; Pentapetalae; asterids; lamiids; Gentianales; Apocynaceae; Rauvolfioideae; Vinceae; Catharanthinae; Catharanthus	MSTRG.23.1.p1	73-1578[+]	PF00067.22^p450^Cytochrome P450^30-465^E:1.6e-96	.	.	GO:0020037^molecular_function^heme binding`GO:0005506^molecular_function^iron ion binding`GO:0004497^molecular_function^monooxygenase activity`GO:0016705^molecular_function^oxidoreductase activity, acting on paired donors, with incorporation or reduction of molecular oxygen	GO:0005506^molecular_function^iron ion binding`GO:0016705^molecular_function^oxidoreductase activity, acting on paired donors, with incorporation or reduction of molecular oxygen`GO:0020037^molecular_function^heme binding`GO:0055114^biological_process^oxidation-reduction process
MSTRG.23	MSTRG.23.1	CYBT1_CATRO^CYBT1_CATRO^Q:133-1566,H:22-511^55.102%ID^E:0^RecName: Full=Cytochrome P450 71BT1 {ECO:0000303|PubMed:24710322};^Eukaryota; Viridiplantae; Streptophyta; Embryophyta; Tracheophyta; Spermatophyta; Magnoliopsida; eudicotyledons; Gunneridae; Pentapetalae; asterids; lamiids; Gentianales; Apocynaceae; Rauvolfioideae; Vinceae; Catharanthinae; Catharanthus	MSTRG.23.1.p2	1771-1406[-]	.	.	.	GO:0020037^molecular_function^heme binding`GO:0005506^molecular_function^iron ion binding`GO:0004497^molecular_function^monooxygenase activity`GO:0016705^molecular_function^oxidoreductase activity, acting on paired donors, with incorporation or reduction of molecular oxygen	.
MSTRG.23	MSTRG.23.1	CYBT1_CATRO^CYBT1_CATRO^Q:133-1566,H:22-511^55.102%ID^E:0^RecName: Full=Cytochrome P450 71BT1 {ECO:0000303|PubMed:24710322};^Eukaryota; Viridiplantae; Streptophyta; Embryophyta; Tracheophyta; Spermatophyta; Magnoliopsida; eudicotyledons; Gunneridae; Pentapetalae; asterids; lamiids; Gentianales; Apocynaceae; Rauvolfioideae; Vinceae; Catharanthinae; Catharanthus	MSTRG.23.1.p3	1211-885[-]	.	.	.	GO:0020037^molecular_function^heme binding`GO:0005506^molecular_function^iron ion binding`GO:0004497^molecular_function^monooxygenase activity`GO:0016705^molecular_function^oxidoreductase activity, acting on paired donors, with incorporation or reduction of molecular oxygen	.
MSTRG.10	MSTRG.10.1	KEG_ARATH^KEG_ARATH^Q:175-5076,H:5-1622^73.562%ID^E:0^RecName: Full=E3 ubiquitin-protein ligase KEG;^Eukaryota; Viridiplantae; Streptophyta; Embryophyta; Tracheophyta; Spermatophyta; Magnoliopsida; eudicotyledons; Gunneridae; Pentapetalae; rosids; malvids; Brassicales; Brassicaceae; Camelineae; Arabidopsis	MSTRG.10.1.p1	175-5103[+]	PF13639.6^zf-RING_2^Ring finger domain^5-52^E:2.4e-06`PF13445.6^zf-RING_UBOX^RING-type zinc-finger^6-49^E:4.3e-06`PF00097.25^zf-C3HC4^Zinc finger, C3HC4 type (RING finger)^6-51^E:2.2e-05`PF07714.17^Pkinase_Tyr^Protein tyrosine kinase^170-436^E:3.2e-23`PF00069.25^Pkinase^Protein kinase domain^176-436^E:7.4e-24`PF13637.6^Ank_4^Ankyrin repeats (many copies)^483-541^E:6.6e-06`PF12796.7^Ank_2^Ankyrin …	COG0666^Ankyrin Repeat	KEGG:ath:AT5G13530`KO:K16279	GO:0005769^cellular_component^early endosome`GO:0005802^cellular_component^trans-Golgi network`GO:0005524^molecular_function^ATP binding`GO:0046872^molecular_function^metal ion binding`GO:0004672^molecular_function^protein kinase activity`GO:0043621^molecular_function^protein self-association`GO:0004674^molecular_function^protein serine/threonine kinase activity`GO:0004842^molecular_function^ubiq…	GO:0046872^molecular_function^metal ion binding`GO:0004672^molecular_function^protein kinase activity`GO:0006468^biological_process^protein phosphorylation`GO:0005524^molecular_function^ATP binding`GO:0005515^molecular_function^protein binding
MSTRG.10	MSTRG.10.1	KEG_ARATH^KEG_ARATH^Q:175-5076,H:5-1622^73.562%ID^E:0^RecName: Full=E3 ubiquitin-protein ligase KEG;^Eukaryota; Viridiplantae; Streptophyta; Embryophyta; Tracheophyta; Spermatophyta; Magnoliopsida; eudicotyledons; Gunneridae; Pentapetalae; rosids; malvids; Brassicales; Brassicaceae; Camelineae; Arabidopsis	MSTRG.10.1.p2	711-193[-]	.	COG0666^Ankyrin Repeat	KEGG:ath:AT5G13530`KO:K16279	GO:0005769^cellular_component^early endosome`GO:0005802^cellular_component^trans-Golgi network`GO:0005524^molecular_function^ATP binding`GO:0046872^molecular_function^metal ion binding`GO:0004672^molecular_function^protein kinase activity`GO:0043621^molecular_function^protein self-association`GO:0004674^molecular_function^protein serine/threonine kinase activity`GO:0004842^molecular_function^ubiq…	.
MSTRG.10	MSTRG.10.1	KEG_ARATH^KEG_ARATH^Q:175-5076,H:5-1622^73.562%ID^E:0^RecName: Full=E3 ubiquitin-protein ligase KEG;^Eukaryota; Viridiplantae; Streptophyta; Embryophyta; Tracheophyta; Spermatophyta; Magnoliopsida; eudicotyledons; Gunneridae; Pentapetalae; rosids; malvids; Brassicales; Brassicaceae; Camelineae; Arabidopsis	MSTRG.10.1.p3	2285-1974[-]	.	COG0666^Ankyrin Repeat	KEGG:ath:AT5G13530`KO:K16279	GO:0005769^cellular_component^early endosome`GO:0005802^cellular_component^trans-Golgi network`GO:0005524^molecular_function^ATP binding`GO:0046872^molecular_function^metal ion binding`GO:0004672^molecular_function^protein kinase activity`GO:0043621^molecular_function^protein self-association`GO:0004674^molecular_function^protein serine/threonine kinase activity`GO:0004842^molecular_function^ubiq…	.
MSTRG.10	MSTRG.10.2	KEG_ARATH^KEG_ARATH^Q:417-2792,H:831-1622^78.914%ID^E:0^RecName: Full=E3 ubiquitin-protein ligase KEG;^Eukaryota; Viridiplantae; Streptophyta; Embryophyta; Tracheophyta; Spermatophyta; Magnoliopsida; eudicotyledons; Gunneridae; Pentapetalae; rosids; malvids; Brassicales; Brassicaceae; Camelineae; Arabidopsis`KEG_ARATH^KEG_ARATH^Q:4-381,H:704-829^77.778%ID^E:3.09e-57^RecName: Full=E3 ubiquitin-pro…	MSTRG.10.2.p1	477-2819[+]	PF18346.1^SH3_15^Mind bomb SH3 repeat domain^69-134^E:5.2e-15`PF18346.1^SH3_15^Mind bomb SH3 repeat domain^140-197^E:2e-05`PF18346.1^SH3_15^Mind bomb SH3 repeat domain^203-260^E:1.5e-10`PF18346.1^SH3_15^Mind bomb SH3 repeat domain^266-314^E:1.4e-06`PF18346.1^SH3_15^Mind bomb SH3 repeat domain^322-384^E:4.1e-09`PF18346.1^SH3_15^Mind bomb SH3 repeat domain^392-513^E:1.9e-19`PF18346.1^SH3_15^Mind bo…	COG0666^Ankyrin Repeat	KEGG:ath:AT5G13530`KO:K16279	GO:0005769^cellular_component^early endosome`GO:0005802^cellular_component^trans-Golgi network`GO:0005524^molecular_function^ATP binding`GO:0046872^molecular_function^metal ion binding`GO:0004672^molecular_function^protein kinase activity`GO:0043621^molecular_function^protein self-association`GO:0004674^molecular_function^protein serine/threonine kinase activity`GO:0004842^molecular_function^ubiq…	.
MSTRG.10	MSTRG.10.2	KEG_ARATH^KEG_ARATH^Q:417-2792,H:831-1622^78.914%ID^E:0^RecName: Full=E3 ubiquitin-protein ligase KEG;^Eukaryota; Viridiplantae; Streptophyta; Embryophyta; Tracheophyta; Spermatophyta; Magnoliopsida; eudicotyledons; Gunneridae; Pentapetalae; rosids; malvids; Brassicales; Brassicaceae; Camelineae; Arabidopsis`KEG_ARATH^KEG_ARATH^Q:4-381,H:704-829^77.778%ID^E:3.09e-57^RecName: Full=E3 ubiquitin-pro…	MSTRG.10.2.p2	1-477[+]	PF13637.6^Ank_4^Ankyrin repeats (many copies)^4-43^E:9.6e-05`PF12796.7^Ank_2^Ankyrin repeats (3 copies)^4-87^E:5.9e-14`PF00023.30^Ank^Ankyrin repeat^23-54^E:0.00013`PF13606.6^Ank_3^Ankyrin repeat^23-51^E:1.8e-05`PF13637.6^Ank_4^Ankyrin repeats (many copies)^24-77^E:2.5e-08`PF13857.6^Ank_5^Ankyrin repeats (many copies)^44-97^E:6.6e-08`PF13637.6^Ank_4^Ankyrin repeats (many copies)^60-98^E:3.6e-08`P…	COG0666^Ankyrin Repeat	KEGG:ath:AT5G13530`KO:K16279	GO:0005769^cellular_component^early endosome`GO:0005802^cellular_component^trans-Golgi network`GO:0005524^molecular_function^ATP binding`GO:0046872^molecular_function^metal ion binding`GO:0004672^molecular_function^protein kinase activity`GO:0043621^molecular_function^protein self-association`GO:0004674^molecular_function^protein serine/threonine kinase activity`GO:0004842^molecular_function^ubiq…	GO:0005515^molecular_function^protein binding
MSTRG.32	MSTRG.32.1	BGH3B_BACO1^BGH3B_BACO1^Q:303-2072,H:30-657^31.115%ID^E:1.91e-78^RecName: Full=Beta-glucosidase BoGH3B;^Bacteria; Bacteroidetes; Bacteroidia; Bacteroidales; Bacteroidaceae; Bacteroides	MSTRG.32.1.p1	198-2312[+]	PF00933.21^Glyco_hydro_3^Glycosyl hydrolase family 3 N terminal domain^52-378^E:2.9e-67`PF01915.22^Glyco_hydro_3_C^Glycosyl hydrolase family 3 C-terminal domain^418-626^E:2e-33	COG1472^hydrolase family 3	.	GO:0042597^cellular_component^periplasmic space`GO:0008422^molecular_function^beta-glucosidase activity`GO:0102483^molecular_function^scopolin beta-glucosidase activity`GO:0085030^biological_process^symbiotic process benefiting host`GO:2000899^biological_process^xyloglucan catabolic process	GO:0004553^molecular_function^hydrolase activity, hydrolyzing O-glycosyl compounds`GO:0005975^biological_process^carbohydrate metabolic process
MSTRG.32	MSTRG.32.1	BGH3B_BACO1^BGH3B_BACO1^Q:303-2072,H:30-657^31.115%ID^E:1.91e-78^RecName: Full=Beta-glucosidase BoGH3B;^Bacteria; Bacteroidetes; Bacteroidia; Bacteroidales; Bacteroidaceae; Bacteroides	MSTRG.32.1.p2	965-648[-]	.	COG1472^hydrolase family 3	.	GO:0042597^cellular_component^periplasmic space`GO:0008422^molecular_function^beta-glucosidase activity`GO:0102483^molecular_function^scopolin beta-glucosidase activity`GO:0085030^biological_process^symbiotic process benefiting host`GO:2000899^biological_process^xyloglucan catabolic process	.
MSTRG.1	MSTRG.1.1	AED3_ARATH^AED3_ARATH^Q:109-1323,H:31-448^52.745%ID^E:4.32e-126^RecName: Full=Aspartyl protease AED3 {ECO:0000303|PubMed:24755512};^Eukaryota; Viridiplantae; Streptophyta; Embryophyta; Tracheophyta; Spermatophyta; Magnoliopsida; eudicotyledons; Gunneridae; Pentapetalae; rosids; malvids; Brassicales; Brassicaceae; Camelineae; Arabidopsis	MSTRG.1.1.p1	1-1332[+]	PF14543.6^TAXi_N^Xylanase inhibitor N-terminal^107-266^E:3e-36`PF00026.23^Asp^Eukaryotic aspartyl protease^107-158^E:6.2e-07`PF00026.23^Asp^Eukaryotic aspartyl protease^179-438^E:1.1e-09`PF14541.6^TAXi_C^Xylanase inhibitor C-terminal^289-435^E:3.3e-29	ENOG410XNV7^aspartic	KEGG:ath:AT1G09750	GO:0048046^cellular_component^apoplast`GO:0005618^cellular_component^cell wall`GO:0099503^cellular_component^secretory vesicle`GO:0004190^molecular_function^aspartic-type endopeptidase activity`GO:0000166^molecular_function^nucleotide binding`GO:0030163^biological_process^protein catabolic process`GO:0006508^biological_process^proteolysis`GO:0043067^biological_process^regulation of programmed cel…	.
MSTRG.8	MSTRG.8.2	TT9_ARATH^TT9_ARATH^Q:271-2028,H:248-829^57.313%ID^E:0^RecName: Full=Protein TRANSPARENT TESTA 9 {ECO:0000303|PubMed:8528278};^Eukaryota; Viridiplantae; Streptophyta; Embryophyta; Tracheophyta; Spermatophyta; Magnoliopsida; eudicotyledons; Gunneridae; Pentapetalae; rosids; malvids; Brassicales; Brassicaceae; Camelineae; Arabidopsis`TT9_ARATH^TT9_ARATH^Q:6-218,H:160-230^66.197%ID^E:1.05e-24^RecNam…	MSTRG.8.2.p1	361-2109[+]	.	ENOG410Y0P3^C-type lectin domain family 16, member A	KEGG:ath:AT3G28430`KO:K19513	GO:0036020^cellular_component^endolysosome membrane`GO:0019898^cellular_component^extrinsic component of membrane`GO:0005794^cellular_component^Golgi apparatus`GO:0000139^cellular_component^Golgi membrane`GO:0016021^cellular_component^integral component of membrane`GO:0017137^molecular_function^Rab GTPase binding`GO:0009718^biological_process^anthocyanin-containing compound biosynthetic process`G…	.
MSTRG.8	MSTRG.8.1	TT9_ARATH^TT9_ARATH^Q:123-2621,H:1-829^61.078%ID^E:0^RecName: Full=Protein TRANSPARENT TESTA 9 {ECO:0000303|PubMed:8528278};^Eukaryota; Viridiplantae; Streptophyta; Embryophyta; Tracheophyta; Spermatophyta; Magnoliopsida; eudicotyledons; Gunneridae; Pentapetalae; rosids; malvids; Brassicales; Brassicaceae; Camelineae; Arabidopsis	MSTRG.8.1.p1	123-2702[+]	PF09758.9^FPL^Uncharacterised conserved protein^42-192^E:4.3e-53	ENOG410Y0P3^C-type lectin domain family 16, member A	KEGG:ath:AT3G28430`KO:K19513	GO:0036020^cellular_component^endolysosome membrane`GO:0019898^cellular_component^extrinsic component of membrane`GO:0005794^cellular_component^Golgi apparatus`GO:0000139^cellular_component^Golgi membrane`GO:0016021^cellular_component^integral component of membrane`GO:0017137^molecular_function^Rab GTPase binding`GO:0009718^biological_process^anthocyanin-containing compound biosynthetic process`G…	.
MSTRG.43	MSTRG.43.1	.	MSTRG.43.1.p1	112-654[+]	.	.	.	.	.
MSTRG.18	MSTRG.18.1	NQR_ARATH^NQR_ARATH^Q:211-795,H:1-196^73.98%ID^E:6.27e-96^RecName: Full=NADPH:quinone oxidoreductase;^Eukaryota; Viridiplantae; Streptophyta; Embryophyta; Tracheophyta; Spermatophyta; Magnoliopsida; eudicotyledons; Gunneridae; Pentapetalae; rosids; malvids; Brassicales; Brassicaceae; Camelineae; Arabidopsis	MSTRG.18.1.p1	211-801[+]	PF03358.15^FMN_red^NADPH-dependent FMN reductase^12-156^E:1e-35`PF02525.17^Flavodoxin_2^Flavodoxin-like fold^16-108^E:7e-08	COG0431^Nadph-dependent fmn reductase	KEGG:ath:AT3G27890`KO:K19784	GO:0009507^cellular_component^chloroplast`GO:0009570^cellular_component^chloroplast stroma`GO:0005829^cellular_component^cytosol`GO:0005886^cellular_component^plasma membrane`GO:0010181^molecular_function^FMN binding`GO:0003955^molecular_function^NAD(P)H dehydrogenase (quinone) activity`GO:0042742^biological_process^defense response to bacterium	GO:0016491^molecular_function^oxidoreductase activity
MSTRG.18	MSTRG.18.1	NQR_ARATH^NQR_ARATH^Q:211-795,H:1-196^73.98%ID^E:6.27e-96^RecName: Full=NADPH:quinone oxidoreductase;^Eukaryota; Viridiplantae; Streptophyta; Embryophyta; Tracheophyta; Spermatophyta; Magnoliopsida; eudicotyledons; Gunneridae; Pentapetalae; rosids; malvids; Brassicales; Brassicaceae; Camelineae; Arabidopsis	MSTRG.18.1.p2	1062-601[-]	.	COG0431^Nadph-dependent fmn reductase	KEGG:ath:AT3G27890`KO:K19784	GO:0009507^cellular_component^chloroplast`GO:0009570^cellular_component^chloroplast stroma`GO:0005829^cellular_component^cytosol`GO:0005886^cellular_component^plasma membrane`GO:0010181^molecular_function^FMN binding`GO:0003955^molecular_function^NAD(P)H dehydrogenase (quinone) activity`GO:0042742^biological_process^defense response to bacterium	.
MSTRG.11	MSTRG.11.1	LCBK1_ARATH^LCBK1_ARATH^Q:477-2705,H:1-759^67.277%ID^E:0^RecName: Full=Sphingoid long-chain bases kinase 1;^Eukaryota; Viridiplantae; Streptophyta; Embryophyta; Tracheophyta; Spermatophyta; Magnoliopsida; eudicotyledons; Gunneridae; Pentapetalae; rosids; malvids; Brassicales; Brassicaceae; Camelineae; Arabidopsis	MSTRG.11.1.p1	477-2714[+]	PF00781.24^DAGK_cat^Diacylglycerol kinase catalytic domain^232-362^E:1.8e-29	COG1597^diacylglycerol kinase	KEGG:ath:AT5G23450	GO:0005524^molecular_function^ATP binding`GO:0017050^molecular_function^D-erythro-sphingosine kinase activity`GO:0003951^molecular_function^NAD+ kinase activity`GO:0030148^biological_process^sphingolipid biosynthetic process	GO:0016301^molecular_function^kinase activity
MSTRG.25	MSTRG.25.1	Y3037_ARATH^Y3037_ARATH^Q:265-2454,H:43-771^54.632%ID^E:0^RecName: Full=Probable inactive leucine-rich repeat receptor-like protein kinase At3g03770;^Eukaryota; Viridiplantae; Streptophyta; Embryophyta; Tracheophyta; Spermatophyta; Magnoliopsida; eudicotyledons; Gunneridae; Pentapetalae; rosids; malvids; Brassicales; Brassicaceae; Camelineae; Arabidopsis	MSTRG.25.1.p1	142-2469[+]	PF00560.33^LRR_1^Leucine Rich Repeat^76-92^E:990`PF13516.6^LRR_6^Leucine Rich repeat^104-114^E:6700`PF00560.33^LRR_1^Leucine Rich Repeat^105-119^E:11000`PF13516.6^LRR_6^Leucine Rich repeat^128-138^E:120`PF00560.33^LRR_1^Leucine Rich Repeat^129-151^E:5.3`PF13516.6^LRR_6^Leucine Rich repeat^152-166^E:1400`PF00560.33^LRR_1^Leucine Rich Repeat^153-175^E:180`PF00560.33^LRR_1^Leucine Rich Repeat^178-19…	ENOG410XPGM^inactive leucine-rich repeat receptor-like protein kinase	KEGG:ath:AT3G03770	GO:0016021^cellular_component^integral component of membrane`GO:0005886^cellular_component^plasma membrane`GO:0009506^cellular_component^plasmodesma`GO:0005524^molecular_function^ATP binding`GO:0004672^molecular_function^protein kinase activity`GO:0046777^biological_process^protein autophosphorylation	GO:0005515^molecular_function^protein binding`GO:0004672^molecular_function^protein kinase activity`GO:0005524^molecular_function^ATP binding`GO:0006468^biological_process^protein phosphorylation
MSTRG.24	MSTRG.24.1	LRK10_WHEAT^LRK10_WHEAT^Q:766-188,H:438-630^57.513%ID^E:4.76e-80^RecName: Full=Rust resistance kinase Lr10 {ECO:0000312|EMBL:AAC49629.1};^Eukaryota; Viridiplantae; Streptophyta; Embryophyta; Tracheophyta; Spermatophyta; Magnoliopsida; Liliopsida; Poales; Poaceae; BOP clade; Pooideae; Triticodae; Triticeae; Triticinae; Triticum	MSTRG.24.1.p1	766-134[-]	PF07714.17^Pkinase_Tyr^Protein tyrosine kinase^2-176^E:1.9e-24`PF00069.25^Pkinase^Protein kinase domain^5-174^E:1.8e-30	.	.	GO:0016021^cellular_component^integral component of membrane`GO:0005886^cellular_component^plasma membrane`GO:0005524^molecular_function^ATP binding`GO:0004674^molecular_function^protein serine/threonine kinase activity	GO:0004672^molecular_function^protein kinase activity`GO:0006468^biological_process^protein phosphorylation`GO:0005524^molecular_function^ATP binding
MSTRG.24	MSTRG.24.1	LRK10_WHEAT^LRK10_WHEAT^Q:766-188,H:438-630^57.513%ID^E:4.76e-80^RecName: Full=Rust resistance kinase Lr10 {ECO:0000312|EMBL:AAC49629.1};^Eukaryota; Viridiplantae; Streptophyta; Embryophyta; Tracheophyta; Spermatophyta; Magnoliopsida; Liliopsida; Poales; Poaceae; BOP clade; Pooideae; Triticodae; Triticeae; Triticinae; Triticum	MSTRG.24.1.p2	3-392[+]	.	.	.	GO:0016021^cellular_component^integral component of membrane`GO:0005886^cellular_component^plasma membrane`GO:0005524^molecular_function^ATP binding`GO:0004674^molecular_function^protein serine/threonine kinase activity	.
MSTRG.9	MSTRG.9.1	CITRX_SOLLC^CITRX_SOLLC^Q:103-639,H:1-175^71.585%ID^E:2.96e-81^RecName: Full=Thioredoxin-like protein CITRX, chloroplastic {ECO:0000303|PubMed:15131698};^Eukaryota; Viridiplantae; Streptophyta; Embryophyta; Tracheophyta; Spermatophyta; Magnoliopsida; eudicotyledons; Gunneridae; Pentapetalae; asterids; lamiids; Solanales; Solanaceae; Solanoideae; Solaneae; Solanum; Lycopersicon	MSTRG.9.1.p1	103-642[+]	PF00085.20^Thioredoxin^Thioredoxin^74-155^E:6.7e-19`PF13098.6^Thioredoxin_2^Thioredoxin-like domain^90-173^E:2.3e-08	COG0526^Thioredoxin	KEGG:sly:543657	GO:0042644^cellular_component^chloroplast nucleoid`GO:0009579^cellular_component^thylakoid`GO:0015035^molecular_function^protein disulfide oxidoreductase activity`GO:0047134^molecular_function^protein-disulfide reductase activity`GO:0045454^biological_process^cell redox homeostasis`GO:0006952^biological_process^defense response`GO:0009657^biological_process^plastid organization	GO:0045454^biological_process^cell redox homeostasis
MSTRG.9	MSTRG.9.2	CITRX_SOLLC^CITRX_SOLLC^Q:82-537,H:1-175^57.377%ID^E:4.67e-55^RecName: Full=Thioredoxin-like protein CITRX, chloroplastic {ECO:0000303|PubMed:15131698};^Eukaryota; Viridiplantae; Streptophyta; Embryophyta; Tracheophyta; Spermatophyta; Magnoliopsida; eudicotyledons; Gunneridae; Pentapetalae; asterids; lamiids; Solanales; Solanaceae; Solanoideae; Solaneae; Solanum; Lycopersicon	MSTRG.9.2.p1	82-540[+]	PF00085.20^Thioredoxin^Thioredoxin^74-113^E:9.5e-07	COG0526^Thioredoxin	KEGG:sly:543657	GO:0042644^cellular_component^chloroplast nucleoid`GO:0009579^cellular_component^thylakoid`GO:0015035^molecular_function^protein disulfide oxidoreductase activity`GO:0047134^molecular_function^protein-disulfide reductase activity`GO:0045454^biological_process^cell redox homeostasis`GO:0006952^biological_process^defense response`GO:0009657^biological_process^plastid organization	GO:0045454^biological_process^cell redox homeostasis
MSTRG.33	MSTRG.33.1	.	MSTRG.33.1.p1	155-1123[+]	PF00011.21^HSP20^Hsp20/alpha crystallin family^42-118^E:4.2e-09	.	.	.	.
MSTRG.27	MSTRG.27.1	.	.	.	.	.	.	.	.
MSTRG.22	MSTRG.22.1	CYBT1_CATRO^CYBT1_CATRO^Q:196-1590,H:35-511^55.346%ID^E:0^RecName: Full=Cytochrome P450 71BT1 {ECO:0000303|PubMed:24710322};^Eukaryota; Viridiplantae; Streptophyta; Embryophyta; Tracheophyta; Spermatophyta; Magnoliopsida; eudicotyledons; Gunneridae; Pentapetalae; asterids; lamiids; Gentianales; Apocynaceae; Rauvolfioideae; Vinceae; Catharanthinae; Catharanthus	MSTRG.22.1.p1	97-1602[+]	PF00067.22^p450^Cytochrome P450^30-473^E:1e-100	.	.	GO:0020037^molecular_function^heme binding`GO:0005506^molecular_function^iron ion binding`GO:0004497^molecular_function^monooxygenase activity`GO:0016705^molecular_function^oxidoreductase activity, acting on paired donors, with incorporation or reduction of molecular oxygen	GO:0005506^molecular_function^iron ion binding`GO:0016705^molecular_function^oxidoreductase activity, acting on paired donors, with incorporation or reduction of molecular oxygen`GO:0020037^molecular_function^heme binding`GO:0055114^biological_process^oxidation-reduction process
MSTRG.22	MSTRG.22.1	CYBT1_CATRO^CYBT1_CATRO^Q:196-1590,H:35-511^55.346%ID^E:0^RecName: Full=Cytochrome P450 71BT1 {ECO:0000303|PubMed:24710322};^Eukaryota; Viridiplantae; Streptophyta; Embryophyta; Tracheophyta; Spermatophyta; Magnoliopsida; eudicotyledons; Gunneridae; Pentapetalae; asterids; lamiids; Gentianales; Apocynaceae; Rauvolfioideae; Vinceae; Catharanthinae; Catharanthus	MSTRG.22.1.p2	1235-909[-]	.	.	.	GO:0020037^molecular_function^heme binding`GO:0005506^molecular_function^iron ion binding`GO:0004497^molecular_function^monooxygenase activity`GO:0016705^molecular_function^oxidoreductase activity, acting on paired donors, with incorporation or reduction of molecular oxygen	.
MSTRG.7	MSTRG.7.1	UNC13_ARATH^UNC13_ARATH^Q:377-2011,H:1-536^67.084%ID^E:0^RecName: Full=Protein unc-13 homolog {ECO:0000305};^Eukaryota; Viridiplantae; Streptophyta; Embryophyta; Tracheophyta; Spermatophyta; Magnoliopsida; eudicotyledons; Gunneridae; Pentapetalae; rosids; malvids; Brassicales; Brassicaceae; Camelineae; Arabidopsis`UNC13_ARATH^UNC13_ARATH^Q:2009-3034,H:755-1099^67.536%ID^E:2.31e-141^RecName: Full=…	MSTRG.7.1.p1	377-3043[+]	PF05664.11^DUF810^Plant family of unknown function (DUF810)^199-545^E:5e-124`PF05664.11^DUF810^Plant family of unknown function (DUF810)^545-655^E:6.1e-36	ENOG410XNXX^Protein of unknown function (DUF810)	KEGG:ath:AT5G06970	GO:0005737^cellular_component^cytoplasm`GO:0005886^cellular_component^plasma membrane`GO:0009506^cellular_component^plasmodesma`GO:0010118^biological_process^stomatal movement	.
MSTRG.7	MSTRG.7.2	UNC13_ARATH^UNC13_ARATH^Q:1654-2679,H:755-1099^67.536%ID^E:6.73e-143^RecName: Full=Protein unc-13 homolog {ECO:0000305};^Eukaryota; Viridiplantae; Streptophyta; Embryophyta; Tracheophyta; Spermatophyta; Magnoliopsida; eudicotyledons; Gunneridae; Pentapetalae; rosids; malvids; Brassicales; Brassicaceae; Camelineae; Arabidopsis`UNC13_ARATH^UNC13_ARATH^Q:1111-1656,H:359-536^75.824%ID^E:1e-75^RecName…	MSTRG.7.2.p1	301-2688[+]	PF05664.11^DUF810^Plant family of unknown function (DUF810)^199-271^E:4.2e-11`PF05664.11^DUF810^Plant family of unknown function (DUF810)^279-451^E:9.5e-66`PF05664.11^DUF810^Plant family of unknown function (DUF810)^452-562^E:4.5e-36	ENOG410XNXX^Protein of unknown function (DUF810)	KEGG:ath:AT5G06970	GO:0005737^cellular_component^cytoplasm`GO:0005886^cellular_component^plasma membrane`GO:0009506^cellular_component^plasmodesma`GO:0010118^biological_process^stomatal movement	.
MSTRG.42	MSTRG.42.3	.	.	.	.	.	.	.	.
MSTRG.42	MSTRG.42.1	RNLS_PSESM^RNLS_PSESM^Q:467-1447,H:5-303^26.97%ID^E:1.13e-22^RecName: Full=Renalase {ECO:0000250|UniProtKB:Q48MT7};^Bacteria; Proteobacteria; Gammaproteobacteria; Pseudomonadales; Pseudomonadaceae; Pseudomonas	MSTRG.42.1.p1	2-1615[+]	PF13450.6^NAD_binding_8^NAD(P)-binding Rossmann-like domain^158-218^E:3.2e-12	COG3380^fad dependent oxidoreductase	KEGG:pst:PSPTO_1126`KO:K06955	GO:0050660^molecular_function^flavin adenine dinucleotide binding`GO:0051287^molecular_function^NAD binding`GO:0050661^molecular_function^NADP binding`GO:0050664^molecular_function^oxidoreductase activity, acting on NAD(P)H, oxygen as acceptor	.
MSTRG.42	MSTRG.42.1	RNLS_PSESM^RNLS_PSESM^Q:467-1447,H:5-303^26.97%ID^E:1.13e-22^RecName: Full=Renalase {ECO:0000250|UniProtKB:Q48MT7};^Bacteria; Proteobacteria; Gammaproteobacteria; Pseudomonadales; Pseudomonadaceae; Pseudomonas	MSTRG.42.1.p2	1287-826[-]	.	COG3380^fad dependent oxidoreductase	KEGG:pst:PSPTO_1126`KO:K06955	GO:0050660^molecular_function^flavin adenine dinucleotide binding`GO:0051287^molecular_function^NAD binding`GO:0050661^molecular_function^NADP binding`GO:0050664^molecular_function^oxidoreductase activity, acting on NAD(P)H, oxygen as acceptor	.
MSTRG.42	MSTRG.42.2	.	MSTRG.42.2.p1	1-549[+]	PF13450.6^NAD_binding_8^NAD(P)-binding Rossmann-like domain^144-170^E:3.6e-06	.	.	.	.
MSTRG.19	MSTRG.19.1	.	MSTRG.19.1.p1	2-1816[+]	PF10453.9^NUFIP1^Nuclear fragile X mental retardation-interacting protein 1 (NUFIP1)^326-365^E:3.8e-13	.	.	.	.
MSTRG.19	MSTRG.19.1	.	MSTRG.19.1.p2	607-101[-]	.	.	.	.	.
MSTRG.26	MSTRG.26.4	NOL_ARATH^NOL_ARATH^Q:398-1057,H:129-348^82.273%ID^E:2.14e-134^RecName: Full=Chlorophyll(ide) b reductase NOL, chloroplastic;^Eukaryota; Viridiplantae; Streptophyta; Embryophyta; Tracheophyta; Spermatophyta; Magnoliopsida; eudicotyledons; Gunneridae; Pentapetalae; rosids; malvids; Brassicales; Brassicaceae; Camelineae; Arabidopsis`NOL_ARATH^NOL_ARATH^Q:234-410,H:74-131^79.661%ID^E:2.32e-22^RecNam…	MSTRG.26.4.p1	563-1060[+]	PF00106.25^adh_short^short chain dehydrogenase^2-93^E:3.3e-15`PF13561.6^adh_short_C2^Enoyl-(Acyl carrier protein) reductase^3-98^E:3.3e-11	COG4221^serine 3-dehydrogenase activity	KEGG:ath:AT5G04900`KO:K13606	GO:0009507^cellular_component^chloroplast`GO:0009535^cellular_component^chloroplast thylakoid membrane`GO:0005886^cellular_component^plasma membrane`GO:0034256^molecular_function^chlorophyll(ide) b reductase activity`GO:0015996^biological_process^chlorophyll catabolic process`GO:0010304^biological_process^PSII associated light-harvesting complex II catabolic process	.
MSTRG.26	MSTRG.26.4	NOL_ARATH^NOL_ARATH^Q:398-1057,H:129-348^82.273%ID^E:2.14e-134^RecName: Full=Chlorophyll(ide) b reductase NOL, chloroplastic;^Eukaryota; Viridiplantae; Streptophyta; Embryophyta; Tracheophyta; Spermatophyta; Magnoliopsida; eudicotyledons; Gunneridae; Pentapetalae; rosids; malvids; Brassicales; Brassicaceae; Camelineae; Arabidopsis`NOL_ARATH^NOL_ARATH^Q:234-410,H:74-131^79.661%ID^E:2.32e-22^RecNam…	MSTRG.26.4.p2	3-446[+]	PF00106.25^adh_short^short chain dehydrogenase^86-140^E:1.3e-10	COG4221^serine 3-dehydrogenase activity	KEGG:ath:AT5G04900`KO:K13606	GO:0009507^cellular_component^chloroplast`GO:0009535^cellular_component^chloroplast thylakoid membrane`GO:0005886^cellular_component^plasma membrane`GO:0034256^molecular_function^chlorophyll(ide) b reductase activity`GO:0015996^biological_process^chlorophyll catabolic process`GO:0010304^biological_process^PSII associated light-harvesting complex II catabolic process	.
MSTRG.26	MSTRG.26.4	NOL_ARATH^NOL_ARATH^Q:398-1057,H:129-348^82.273%ID^E:2.14e-134^RecName: Full=Chlorophyll(ide) b reductase NOL, chloroplastic;^Eukaryota; Viridiplantae; Streptophyta; Embryophyta; Tracheophyta; Spermatophyta; Magnoliopsida; eudicotyledons; Gunneridae; Pentapetalae; rosids; malvids; Brassicales; Brassicaceae; Camelineae; Arabidopsis`NOL_ARATH^NOL_ARATH^Q:234-410,H:74-131^79.661%ID^E:2.32e-22^RecNam…	MSTRG.26.4.p3	873-526[-]	.	COG4221^serine 3-dehydrogenase activity	KEGG:ath:AT5G04900`KO:K13606	GO:0009507^cellular_component^chloroplast`GO:0009535^cellular_component^chloroplast thylakoid membrane`GO:0005886^cellular_component^plasma membrane`GO:0034256^molecular_function^chlorophyll(ide) b reductase activity`GO:0015996^biological_process^chlorophyll catabolic process`GO:0010304^biological_process^PSII associated light-harvesting complex II catabolic process	.
MSTRG.26	MSTRG.26.5	NOL_ORYSJ^NOL_ORYSJ^Q:21-323,H:243-343^82.178%ID^E:4.58e-54^RecName: Full=Chlorophyll(ide) b reductase NOL, chloroplastic;^Eukaryota; Viridiplantae; Streptophyta; Embryophyta; Tracheophyta; Spermatophyta; Magnoliopsida; Liliopsida; Poales; Poaceae; BOP clade; Oryzoideae; Oryzeae; Oryzinae; Oryza; Oryza sativa	MSTRG.26.5.p1	3-326[+]	.	.	KEGG:osa:4333604	GO:0009535^cellular_component^chloroplast thylakoid membrane`GO:0034256^molecular_function^chlorophyll(ide) b reductase activity`GO:0015996^biological_process^chlorophyll catabolic process	.
MSTRG.26	MSTRG.26.2	NOL_ARATH^NOL_ARATH^Q:254-913,H:129-348^82.273%ID^E:5.2e-135^RecName: Full=Chlorophyll(ide) b reductase NOL, chloroplastic;^Eukaryota; Viridiplantae; Streptophyta; Embryophyta; Tracheophyta; Spermatophyta; Magnoliopsida; eudicotyledons; Gunneridae; Pentapetalae; rosids; malvids; Brassicales; Brassicaceae; Camelineae; Arabidopsis	MSTRG.26.2.p1	419-916[+]	PF00106.25^adh_short^short chain dehydrogenase^2-93^E:3.3e-15`PF13561.6^adh_short_C2^Enoyl-(Acyl carrier protein) reductase^3-98^E:3.3e-11	COG4221^serine 3-dehydrogenase activity	KEGG:ath:AT5G04900`KO:K13606	GO:0009507^cellular_component^chloroplast`GO:0009535^cellular_component^chloroplast thylakoid membrane`GO:0005886^cellular_component^plasma membrane`GO:0034256^molecular_function^chlorophyll(ide) b reductase activity`GO:0015996^biological_process^chlorophyll catabolic process`GO:0010304^biological_process^PSII associated light-harvesting complex II catabolic process	.
MSTRG.26	MSTRG.26.2	NOL_ARATH^NOL_ARATH^Q:254-913,H:129-348^82.273%ID^E:5.2e-135^RecName: Full=Chlorophyll(ide) b reductase NOL, chloroplastic;^Eukaryota; Viridiplantae; Streptophyta; Embryophyta; Tracheophyta; Spermatophyta; Magnoliopsida; eudicotyledons; Gunneridae; Pentapetalae; rosids; malvids; Brassicales; Brassicaceae; Camelineae; Arabidopsis	MSTRG.26.2.p2	729-382[-]	.	COG4221^serine 3-dehydrogenase activity	KEGG:ath:AT5G04900`KO:K13606	GO:0009507^cellular_component^chloroplast`GO:0009535^cellular_component^chloroplast thylakoid membrane`GO:0005886^cellular_component^plasma membrane`GO:0034256^molecular_function^chlorophyll(ide) b reductase activity`GO:0015996^biological_process^chlorophyll catabolic process`GO:0010304^biological_process^PSII associated light-harvesting complex II catabolic process	.
MSTRG.26	MSTRG.26.1	NOL_ARATH^NOL_ARATH^Q:270-1097,H:74-348^82.609%ID^E:1.16e-173^RecName: Full=Chlorophyll(ide) b reductase NOL, chloroplastic;^Eukaryota; Viridiplantae; Streptophyta; Embryophyta; Tracheophyta; Spermatophyta; Magnoliopsida; eudicotyledons; Gunneridae; Pentapetalae; rosids; malvids; Brassicales; Brassicaceae; Camelineae; Arabidopsis	MSTRG.26.1.p1	3-1100[+]	PF00106.25^adh_short^short chain dehydrogenase^98-293^E:2.2e-43`PF08659.10^KR^KR domain^98-208^E:2.5e-07`PF13561.6^adh_short_C2^Enoyl-(Acyl carrier protein) reductase^102-298^E:4.5e-32	COG4221^serine 3-dehydrogenase activity	KEGG:ath:AT5G04900`KO:K13606	GO:0009507^cellular_component^chloroplast`GO:0009535^cellular_component^chloroplast thylakoid membrane`GO:0005886^cellular_component^plasma membrane`GO:0034256^molecular_function^chlorophyll(ide) b reductase activity`GO:0015996^biological_process^chlorophyll catabolic process`GO:0010304^biological_process^PSII associated light-harvesting complex II catabolic process	.
MSTRG.26	MSTRG.26.1	NOL_ARATH^NOL_ARATH^Q:270-1097,H:74-348^82.609%ID^E:1.16e-173^RecName: Full=Chlorophyll(ide) b reductase NOL, chloroplastic;^Eukaryota; Viridiplantae; Streptophyta; Embryophyta; Tracheophyta; Spermatophyta; Magnoliopsida; eudicotyledons; Gunneridae; Pentapetalae; rosids; malvids; Brassicales; Brassicaceae; Camelineae; Arabidopsis	MSTRG.26.1.p2	913-566[-]	.	COG4221^serine 3-dehydrogenase activity	KEGG:ath:AT5G04900`KO:K13606	GO:0009507^cellular_component^chloroplast`GO:0009535^cellular_component^chloroplast thylakoid membrane`GO:0005886^cellular_component^plasma membrane`GO:0034256^molecular_function^chlorophyll(ide) b reductase activity`GO:0015996^biological_process^chlorophyll catabolic process`GO:0010304^biological_process^PSII associated light-harvesting complex II catabolic process	.
MSTRG.26	MSTRG.26.3	NOL_ORYSJ^NOL_ORYSJ^Q:204-917,H:106-343^81.933%ID^E:1.19e-145^RecName: Full=Chlorophyll(ide) b reductase NOL, chloroplastic;^Eukaryota; Viridiplantae; Streptophyta; Embryophyta; Tracheophyta; Spermatophyta; Magnoliopsida; Liliopsida; Poales; Poaceae; BOP clade; Oryzoideae; Oryzeae; Oryzinae; Oryza; Oryza sativa	MSTRG.26.3.p1	201-920[+]	PF00106.25^adh_short^short chain dehydrogenase^3-167^E:5.4e-30`PF13561.6^adh_short_C2^Enoyl-(Acyl carrier protein) reductase^7-172^E:7.4e-25	.	KEGG:osa:4333604	GO:0009535^cellular_component^chloroplast thylakoid membrane`GO:0034256^molecular_function^chlorophyll(ide) b reductase activity`GO:0015996^biological_process^chlorophyll catabolic process	.
MSTRG.26	MSTRG.26.3	NOL_ORYSJ^NOL_ORYSJ^Q:204-917,H:106-343^81.933%ID^E:1.19e-145^RecName: Full=Chlorophyll(ide) b reductase NOL, chloroplastic;^Eukaryota; Viridiplantae; Streptophyta; Embryophyta; Tracheophyta; Spermatophyta; Magnoliopsida; Liliopsida; Poales; Poaceae; BOP clade; Oryzoideae; Oryzeae; Oryzinae; Oryza; Oryza sativa	MSTRG.26.3.p2	733-386[-]	.	.	KEGG:osa:4333604	GO:0009535^cellular_component^chloroplast thylakoid membrane`GO:0034256^molecular_function^chlorophyll(ide) b reductase activity`GO:0015996^biological_process^chlorophyll catabolic process	.
MSTRG.31	MSTRG.31.1	DEXH3_ARATH^DEXH3_ARATH^Q:376-3579,H:104-1173^64.067%ID^E:0^RecName: Full=DExH-box ATP-dependent RNA helicase DExH3 {ECO:0000305};^Eukaryota; Viridiplantae; Streptophyta; Embryophyta; Tracheophyta; Spermatophyta; Magnoliopsida; eudicotyledons; Gunneridae; Pentapetalae; rosids; malvids; Brassicales; Brassicaceae; Camelineae; Arabidopsis	MSTRG.31.1.p1	163-3657[+]	PF00270.29^DEAD^DEAD/DEAH box helicase^277-430^E:3.6e-07`PF00271.31^Helicase_C^Helicase conserved C-terminal domain^536-666^E:1.3e-12`PF04408.23^HA2^Helicase associated domain (HA2)^730-818^E:9.7e-21`PF07717.16^OB_NTP_bind^Oligonucleotide/oligosaccharide-binding (OB)-fold^886-966^E:9.6e-13`PF00035.26^dsrm^Double-stranded RNA binding motif^1067-1129^E:0.00018	COG1643^helicase	KEGG:ath:AT1G48650`KO:K14442	GO:0005634^cellular_component^nucleus`GO:0005524^molecular_function^ATP binding`GO:0003723^molecular_function^RNA binding`GO:0003724^molecular_function^RNA helicase activity	GO:0003676^molecular_function^nucleic acid binding`GO:0005524^molecular_function^ATP binding`GO:0004386^molecular_function^helicase activity
MSTRG.31	MSTRG.31.1	DEXH3_ARATH^DEXH3_ARATH^Q:376-3579,H:104-1173^64.067%ID^E:0^RecName: Full=DExH-box ATP-dependent RNA helicase DExH3 {ECO:0000305};^Eukaryota; Viridiplantae; Streptophyta; Embryophyta; Tracheophyta; Spermatophyta; Magnoliopsida; eudicotyledons; Gunneridae; Pentapetalae; rosids; malvids; Brassicales; Brassicaceae; Camelineae; Arabidopsis	MSTRG.31.1.p2	296-622[+]	.	COG1643^helicase	KEGG:ath:AT1G48650`KO:K14442	GO:0005634^cellular_component^nucleus`GO:0005524^molecular_function^ATP binding`GO:0003723^molecular_function^RNA binding`GO:0003724^molecular_function^RNA helicase activity	.
MSTRG.31	MSTRG.31.2	DEXH3_ARATH^DEXH3_ARATH^Q:149-1159,H:834-1173^56.14%ID^E:1.63e-112^RecName: Full=DExH-box ATP-dependent RNA helicase DExH3 {ECO:0000305};^Eukaryota; Viridiplantae; Streptophyta; Embryophyta; Tracheophyta; Spermatophyta; Magnoliopsida; eudicotyledons; Gunneridae; Pentapetalae; rosids; malvids; Brassicales; Brassicaceae; Camelineae; Arabidopsis`DEXH3_ARATH^DEXH3_ARATH^Q:6-146,H:784-830^78.723%ID^E:…	MSTRG.31.2.p1	191-1237[+]	PF07717.16^OB_NTP_bind^Oligonucleotide/oligosaccharide-binding (OB)-fold^70-150^E:1.7e-13`PF00035.26^dsrm^Double-stranded RNA binding motif^251-313^E:3.5e-05	COG1643^helicase	KEGG:ath:AT1G48650`KO:K14442	GO:0005634^cellular_component^nucleus`GO:0005524^molecular_function^ATP binding`GO:0003723^molecular_function^RNA binding`GO:0003724^molecular_function^RNA helicase activity	.
MSTRG.31	MSTRG.31.2	DEXH3_ARATH^DEXH3_ARATH^Q:149-1159,H:834-1173^56.14%ID^E:1.63e-112^RecName: Full=DExH-box ATP-dependent RNA helicase DExH3 {ECO:0000305};^Eukaryota; Viridiplantae; Streptophyta; Embryophyta; Tracheophyta; Spermatophyta; Magnoliopsida; eudicotyledons; Gunneridae; Pentapetalae; rosids; malvids; Brassicales; Brassicaceae; Camelineae; Arabidopsis`DEXH3_ARATH^DEXH3_ARATH^Q:6-146,H:784-830^78.723%ID^E:…	MSTRG.31.2.p2	3-332[+]	PF04408.23^HA2^Helicase associated domain (HA2)^2-53^E:3.1e-12	COG1643^helicase	KEGG:ath:AT1G48650`KO:K14442	GO:0005634^cellular_component^nucleus`GO:0005524^molecular_function^ATP binding`GO:0003723^molecular_function^RNA binding`GO:0003724^molecular_function^RNA helicase activity	GO:0004386^molecular_function^helicase activity
MSTRG.31	MSTRG.31.4	DEXH3_ARATH^DEXH3_ARATH^Q:1-357,H:508-626^66.387%ID^E:2.32e-51^RecName: Full=DExH-box ATP-dependent RNA helicase DExH3 {ECO:0000305};^Eukaryota; Viridiplantae; Streptophyta; Embryophyta; Tracheophyta; Spermatophyta; Magnoliopsida; eudicotyledons; Gunneridae; Pentapetalae; rosids; malvids; Brassicales; Brassicaceae; Camelineae; Arabidopsis	MSTRG.31.4.p1	1-423[+]	.	COG1643^helicase	KEGG:ath:AT1G48650`KO:K14442	GO:0005634^cellular_component^nucleus`GO:0005524^molecular_function^ATP binding`GO:0003723^molecular_function^RNA binding`GO:0003724^molecular_function^RNA helicase activity	.
MSTRG.31	MSTRG.31.3	DEXH3_ARATH^DEXH3_ARATH^Q:584-2140,H:207-724^68.451%ID^E:0^RecName: Full=DExH-box ATP-dependent RNA helicase DExH3 {ECO:0000305};^Eukaryota; Viridiplantae; Streptophyta; Embryophyta; Tracheophyta; Spermatophyta; Magnoliopsida; eudicotyledons; Gunneridae; Pentapetalae; rosids; malvids; Brassicales; Brassicaceae; Camelineae; Arabidopsis`DEXH3_ARATH^DEXH3_ARATH^Q:247-579,H:104-214^53.153%ID^E:9.63e-…	MSTRG.31.3.p1	650-2140[+]	PF00270.29^DEAD^DEAD/DEAH box helicase^81-234^E:7.9e-08`PF00271.31^Helicase_C^Helicase conserved C-terminal domain^340-470^E:3.4e-13	COG1643^helicase	KEGG:ath:AT1G48650`KO:K14442	GO:0005634^cellular_component^nucleus`GO:0005524^molecular_function^ATP binding`GO:0003723^molecular_function^RNA binding`GO:0003724^molecular_function^RNA helicase activity	GO:0003676^molecular_function^nucleic acid binding`GO:0005524^molecular_function^ATP binding
MSTRG.31	MSTRG.31.3	DEXH3_ARATH^DEXH3_ARATH^Q:584-2140,H:207-724^68.451%ID^E:0^RecName: Full=DExH-box ATP-dependent RNA helicase DExH3 {ECO:0000305};^Eukaryota; Viridiplantae; Streptophyta; Embryophyta; Tracheophyta; Spermatophyta; Magnoliopsida; eudicotyledons; Gunneridae; Pentapetalae; rosids; malvids; Brassicales; Brassicaceae; Camelineae; Arabidopsis`DEXH3_ARATH^DEXH3_ARATH^Q:247-579,H:104-214^53.153%ID^E:9.63e-…	MSTRG.31.3.p2	34-621[+]	.	COG1643^helicase	KEGG:ath:AT1G48650`KO:K14442	GO:0005634^cellular_component^nucleus`GO:0005524^molecular_function^ATP binding`GO:0003723^molecular_function^RNA binding`GO:0003724^molecular_function^RNA helicase activity	.
MSTRG.31	MSTRG.31.3	DEXH3_ARATH^DEXH3_ARATH^Q:584-2140,H:207-724^68.451%ID^E:0^RecName: Full=DExH-box ATP-dependent RNA helicase DExH3 {ECO:0000305};^Eukaryota; Viridiplantae; Streptophyta; Embryophyta; Tracheophyta; Spermatophyta; Magnoliopsida; eudicotyledons; Gunneridae; Pentapetalae; rosids; malvids; Brassicales; Brassicaceae; Camelineae; Arabidopsis`DEXH3_ARATH^DEXH3_ARATH^Q:247-579,H:104-214^53.153%ID^E:9.63e-…	MSTRG.31.3.p3	167-493[+]	.	COG1643^helicase	KEGG:ath:AT1G48650`KO:K14442	GO:0005634^cellular_component^nucleus`GO:0005524^molecular_function^ATP binding`GO:0003723^molecular_function^RNA binding`GO:0003724^molecular_function^RNA helicase activity	.
MSTRG.38	MSTRG.38.1	MYOB1_ARATH^MYOB1_ARATH^Q:515-1426,H:777-1051^44.516%ID^E:1.49e-42^RecName: Full=Myosin-binding protein 1 {ECO:0000303|PubMed:23995081};^Eukaryota; Viridiplantae; Streptophyta; Embryophyta; Tracheophyta; Spermatophyta; Magnoliopsida; eudicotyledons; Gunneridae; Pentapetalae; rosids; malvids; Brassicales; Brassicaceae; Camelineae; Arabidopsis	MSTRG.38.1.p1	2-1855[+]	PF04576.15^Zein-binding^Zein-binding^285-375^E:7.6e-32	ENOG410YFZH^Pfam:DUF593	KEGG:ath:AT1G08800	GO:0016021^cellular_component^integral component of membrane`GO:0030133^cellular_component^transport vesicle`GO:0017022^molecular_function^myosin binding	.
MSTRG.40	MSTRG.40.1	.	MSTRG.40.1.p1	2-595[+]	PF14631.6^FancD2^Fanconi anaemia protein FancD2 nuclease^25-178^E:1.8e-25	.	.	.	GO:0006281^biological_process^DNA repair
MSTRG.39	MSTRG.39.1	.	.	.	.	.	.	.	.
MSTRG.4	MSTRG.4.1	POLX_TOBAC^POLX_TOBAC^Q:50-550,H:288-450^39.053%ID^E:4.46e-26^RecName: Full=Retrovirus-related Pol polyprotein from transposon TNT 1-94;^Eukaryota; Viridiplantae; Streptophyta; Embryophyta; Tracheophyta; Spermatophyta; Magnoliopsida; eudicotyledons; Gunneridae; Pentapetalae; asterids; lamiids; Solanales; Solanaceae; Nicotianoideae; Nicotianeae; Nicotiana	MSTRG.4.1.p1	2-670[+]	PF13976.6^gag_pre-integrs^GAG-pre-integrase domain^129-191^E:7.1e-12	.	.	GO:0004190^molecular_function^aspartic-type endopeptidase activity`GO:0004519^molecular_function^endonuclease activity`GO:0003676^molecular_function^nucleic acid binding`GO:0003964^molecular_function^RNA-directed DNA polymerase activity`GO:0008270^molecular_function^zinc ion binding`GO:0015074^biological_process^DNA integration	.
MSTRG.5	MSTRG.5.1	.	MSTRG.5.1.p1	323-685[+]	.	.	.	.	.
MSTRG.5	MSTRG.5.1	.	MSTRG.5.1.p2	685-356[-]	.	.	.	.	.
MSTRG.2	MSTRG.2.1	POLX_TOBAC^POLX_TOBAC^Q:162-452,H:1188-1284^67.01%ID^E:1.89e-35^RecName: Full=Retrovirus-related Pol polyprotein from transposon TNT 1-94;^Eukaryota; Viridiplantae; Streptophyta; Embryophyta; Tracheophyta; Spermatophyta; Magnoliopsida; eudicotyledons; Gunneridae; Pentapetalae; asterids; lamiids; Solanales; Solanaceae; Nicotianoideae; Nicotianeae; Nicotiana	.	.	.	.	.	GO:0004190^molecular_function^aspartic-type endopeptidase activity`GO:0004519^molecular_function^endonuclease activity`GO:0003676^molecular_function^nucleic acid binding`GO:0003964^molecular_function^RNA-directed DNA polymerase activity`GO:0008270^molecular_function^zinc ion binding`GO:0015074^biological_process^DNA integration	.
MSTRG.2	MSTRG.2.2	POLX_TOBAC^POLX_TOBAC^Q:165-416,H:1201-1284^66.667%ID^E:2.94e-29^RecName: Full=Retrovirus-related Pol polyprotein from transposon TNT 1-94;^Eukaryota; Viridiplantae; Streptophyta; Embryophyta; Tracheophyta; Spermatophyta; Magnoliopsida; eudicotyledons; Gunneridae; Pentapetalae; asterids; lamiids; Solanales; Solanaceae; Nicotianoideae; Nicotianeae; Nicotiana`POLX_TOBAC^POLX_TOBAC^Q:2-169,H:915-970…	.	.	.	.	.	GO:0004190^molecular_function^aspartic-type endopeptidase activity`GO:0004519^molecular_function^endonuclease activity`GO:0003676^molecular_function^nucleic acid binding`GO:0003964^molecular_function^RNA-directed DNA polymerase activity`GO:0008270^molecular_function^zinc ion binding`GO:0015074^biological_process^DNA integration	.
MSTRG.20	MSTRG.20.1	ALA1_ARATH^ALA1_ARATH^Q:1088-4513,H:31-1158^70.131%ID^E:0^RecName: Full=Phospholipid-transporting ATPase 1 {ECO:0000303|PubMed:11148289};^Eukaryota; Viridiplantae; Streptophyta; Embryophyta; Tracheophyta; Spermatophyta; Magnoliopsida; eudicotyledons; Gunneridae; Pentapetalae; rosids; malvids; Brassicales; Brassicaceae; Camelineae; Arabidopsis	MSTRG.20.1.p1	812-4492[+]	PF16209.5^PhoLip_ATPase_N^Phospholipid-translocating ATPase N-terminal^131-196^E:7.8e-24`PF00122.20^E1-E2_ATPase^E1-E2 ATPase^230-472^E:1.1e-08`PF13246.6^Cation_ATPase^Cation transport ATPase (P-type)^623-697^E:4e-09`PF16212.5^PhoLip_ATPase_C^Phospholipid-translocating P-type ATPase C-terminal^961-1201^E:1.1e-68	ENOG410XPYK^Phospholipid-transporting atpase	KEGG:ath:AT5G04930`KO:K14802	GO:0005789^cellular_component^endoplasmic reticulum membrane`GO:0016021^cellular_component^integral component of membrane`GO:0016020^cellular_component^membrane`GO:0005886^cellular_component^plasma membrane`GO:0005524^molecular_function^ATP binding`GO:0140326^molecular_function^ATPase-coupled intramembrane lipid transporter activity`GO:0000287^molecular_function^magnesium ion binding`GO:0045332^b…	.
MSTRG.20	MSTRG.20.1	ALA1_ARATH^ALA1_ARATH^Q:1088-4513,H:31-1158^70.131%ID^E:0^RecName: Full=Phospholipid-transporting ATPase 1 {ECO:0000303|PubMed:11148289};^Eukaryota; Viridiplantae; Streptophyta; Embryophyta; Tracheophyta; Spermatophyta; Magnoliopsida; eudicotyledons; Gunneridae; Pentapetalae; rosids; malvids; Brassicales; Brassicaceae; Camelineae; Arabidopsis	MSTRG.20.1.p2	2-355[+]	.	ENOG410XPYK^Phospholipid-transporting atpase	KEGG:ath:AT5G04930`KO:K14802	GO:0005789^cellular_component^endoplasmic reticulum membrane`GO:0016021^cellular_component^integral component of membrane`GO:0016020^cellular_component^membrane`GO:0005886^cellular_component^plasma membrane`GO:0005524^molecular_function^ATP binding`GO:0140326^molecular_function^ATPase-coupled intramembrane lipid transporter activity`GO:0000287^molecular_function^magnesium ion binding`GO:0045332^b…	.
MSTRG.13	MSTRG.13.3	.	MSTRG.13.3.p1	470-1336[+]	PF13369.6^Transglut_core2^Transglutaminase-like superfamily^15-74^E:8e-06	.	.	.	.
MSTRG.13	MSTRG.13.1	.	MSTRG.13.1.p1	282-1577[+]	PF13369.6^Transglut_core2^Transglutaminase-like superfamily^156-217^E:6.4e-06	.	.	.	.
MSTRG.13	MSTRG.13.2	.	MSTRG.13.2.p1	2-511[+]	.	.	.	.	.
MSTRG.13	MSTRG.13.4	.	MSTRG.13.4.p1	581-1447[+]	PF13369.6^Transglut_core2^Transglutaminase-like superfamily^15-74^E:8e-06	.	.	.	.
MSTRG.41	MSTRG.41.3	WDL2_ARATH^WDL2_ARATH^Q:152-427,H:148-239^66.304%ID^E:1.36e-28^RecName: Full=Protein WVD2-like 2 {ECO:0000305};^Eukaryota; Viridiplantae; Streptophyta; Embryophyta; Tracheophyta; Spermatophyta; Magnoliopsida; eudicotyledons; Gunneridae; Pentapetalae; rosids; malvids; Brassicales; Brassicaceae; Camelineae; Arabidopsis`WDL2_ARATH^WDL2_ARATH^Q:430-639,H:239-312^46.667%ID^E:1.36e-28^RecName: Full=Pro…	MSTRG.41.3.p1	1047-682[-]	.	ENOG4111824^Targeting protein for Xklp2 (TPX2)	KEGG:ath:AT1G54460	GO:0005737^cellular_component^cytoplasm`GO:0005874^cellular_component^microtubule	.
MSTRG.41	MSTRG.41.1	WDL2_ARATH^WDL2_ARATH^Q:494-1201,H:77-312^50%ID^E:4.52e-39^RecName: Full=Protein WVD2-like 2 {ECO:0000305};^Eukaryota; Viridiplantae; Streptophyta; Embryophyta; Tracheophyta; Spermatophyta; Magnoliopsida; eudicotyledons; Gunneridae; Pentapetalae; rosids; malvids; Brassicales; Brassicaceae; Camelineae; Arabidopsis	MSTRG.41.1.p1	167-1636[+]	PF06886.11^TPX2^Targeting protein for Xklp2 (TPX2)^206-260^E:1.6e-17	ENOG4111824^Targeting protein for Xklp2 (TPX2)	KEGG:ath:AT1G54460	GO:0005737^cellular_component^cytoplasm`GO:0005874^cellular_component^microtubule	.
MSTRG.41	MSTRG.41.2	WDL2_ARATH^WDL2_ARATH^Q:494-1201,H:77-312^50%ID^E:5.17e-39^RecName: Full=Protein WVD2-like 2 {ECO:0000305};^Eukaryota; Viridiplantae; Streptophyta; Embryophyta; Tracheophyta; Spermatophyta; Magnoliopsida; eudicotyledons; Gunneridae; Pentapetalae; rosids; malvids; Brassicales; Brassicaceae; Camelineae; Arabidopsis	MSTRG.41.2.p1	167-1564[+]	PF06886.11^TPX2^Targeting protein for Xklp2 (TPX2)^206-260^E:1.5e-17	ENOG4111824^Targeting protein for Xklp2 (TPX2)	KEGG:ath:AT1G54460	GO:0005737^cellular_component^cytoplasm`GO:0005874^cellular_component^microtubule	.
MSTRG.14	MSTRG.14.4	LAF3_ARATH^LAF3_ARATH^Q:85-1335,H:167-583^64.748%ID^E:3.64e-174^RecName: Full=Protein LONG AFTER FAR-RED 3 {ECO:0000303|PubMed:14645728};^Eukaryota; Viridiplantae; Streptophyta; Embryophyta; Tracheophyta; Spermatophyta; Magnoliopsida; eudicotyledons; Gunneridae; Pentapetalae; rosids; malvids; Brassicales; Brassicaceae; Camelineae; Arabidopsis	MSTRG.14.4.p1	1-1338[+]	PF07969.11^Amidohydro_3^Amidohydrolase family^12-441^E:2e-60`PF01979.20^Amidohydro_1^Amidohydrolase family^106-440^E:6.3e-12	COG1574^amidohydrolase	KEGG:ath:AT3G55850	GO:0016021^cellular_component^integral component of membrane`GO:0048471^cellular_component^perinuclear region of cytoplasm`GO:0016810^molecular_function^hydrolase activity, acting on carbon-nitrogen (but not peptide) bonds`GO:0009704^biological_process^de-etiolation`GO:0010218^biological_process^response to far red light`GO:0009845^biological_process^seed germination	GO:0016787^molecular_function^hydrolase activity
MSTRG.14	MSTRG.14.4	LAF3_ARATH^LAF3_ARATH^Q:85-1335,H:167-583^64.748%ID^E:3.64e-174^RecName: Full=Protein LONG AFTER FAR-RED 3 {ECO:0000303|PubMed:14645728};^Eukaryota; Viridiplantae; Streptophyta; Embryophyta; Tracheophyta; Spermatophyta; Magnoliopsida; eudicotyledons; Gunneridae; Pentapetalae; rosids; malvids; Brassicales; Brassicaceae; Camelineae; Arabidopsis	MSTRG.14.4.p2	848-1159[+]	.	COG1574^amidohydrolase	KEGG:ath:AT3G55850	GO:0016021^cellular_component^integral component of membrane`GO:0048471^cellular_component^perinuclear region of cytoplasm`GO:0016810^molecular_function^hydrolase activity, acting on carbon-nitrogen (but not peptide) bonds`GO:0009704^biological_process^de-etiolation`GO:0010218^biological_process^response to far red light`GO:0009845^biological_process^seed germination	.
MSTRG.14	MSTRG.14.2	LAF3_ARATH^LAF3_ARATH^Q:44-1345,H:15-443^62.385%ID^E:6.16e-159^RecName: Full=Protein LONG AFTER FAR-RED 3 {ECO:0000303|PubMed:14645728};^Eukaryota; Viridiplantae; Streptophyta; Embryophyta; Tracheophyta; Spermatophyta; Magnoliopsida; eudicotyledons; Gunneridae; Pentapetalae; rosids; malvids; Brassicales; Brassicaceae; Camelineae; Arabidopsis`LAF3_ARATH^LAF3_ARATH^Q:1732-2190,H:431-583^60.131%ID^E…	MSTRG.14.2.p1	2-1456[+]	PF07969.11^Amidohydro_3^Amidohydrolase family^103-452^E:7.9e-50	COG1574^amidohydrolase	KEGG:ath:AT3G55850	GO:0016021^cellular_component^integral component of membrane`GO:0048471^cellular_component^perinuclear region of cytoplasm`GO:0016810^molecular_function^hydrolase activity, acting on carbon-nitrogen (but not peptide) bonds`GO:0009704^biological_process^de-etiolation`GO:0010218^biological_process^response to far red light`GO:0009845^biological_process^seed germination	.
MSTRG.14	MSTRG.14.5	LAF3_ARATH^LAF3_ARATH^Q:303-1100,H:318-583^64.662%ID^E:4.23e-115^RecName: Full=Protein LONG AFTER FAR-RED 3 {ECO:0000303|PubMed:14645728};^Eukaryota; Viridiplantae; Streptophyta; Embryophyta; Tracheophyta; Spermatophyta; Magnoliopsida; eudicotyledons; Gunneridae; Pentapetalae; rosids; malvids; Brassicales; Brassicaceae; Camelineae; Arabidopsis`LAF3_ARATH^LAF3_ARATH^Q:2-301,H:189-288^63%ID^E:4.23e…	MSTRG.14.5.p1	474-1103[+]	PF07969.11^Amidohydro_3^Amidohydrolase family^5-205^E:1.5e-35`PF01979.20^Amidohydro_1^Amidohydrolase family^5-204^E:5.5e-10	COG1574^amidohydrolase	KEGG:ath:AT3G55850	GO:0016021^cellular_component^integral component of membrane`GO:0048471^cellular_component^perinuclear region of cytoplasm`GO:0016810^molecular_function^hydrolase activity, acting on carbon-nitrogen (but not peptide) bonds`GO:0009704^biological_process^de-etiolation`GO:0010218^biological_process^response to far red light`GO:0009845^biological_process^seed germination	GO:0016787^molecular_function^hydrolase activity
MSTRG.14	MSTRG.14.5	LAF3_ARATH^LAF3_ARATH^Q:303-1100,H:318-583^64.662%ID^E:4.23e-115^RecName: Full=Protein LONG AFTER FAR-RED 3 {ECO:0000303|PubMed:14645728};^Eukaryota; Viridiplantae; Streptophyta; Embryophyta; Tracheophyta; Spermatophyta; Magnoliopsida; eudicotyledons; Gunneridae; Pentapetalae; rosids; malvids; Brassicales; Brassicaceae; Camelineae; Arabidopsis`LAF3_ARATH^LAF3_ARATH^Q:2-301,H:189-288^63%ID^E:4.23e…	MSTRG.14.5.p2	2-313[+]	.	COG1574^amidohydrolase	KEGG:ath:AT3G55850	GO:0016021^cellular_component^integral component of membrane`GO:0048471^cellular_component^perinuclear region of cytoplasm`GO:0016810^molecular_function^hydrolase activity, acting on carbon-nitrogen (but not peptide) bonds`GO:0009704^biological_process^de-etiolation`GO:0010218^biological_process^response to far red light`GO:0009845^biological_process^seed germination	.
MSTRG.14	MSTRG.14.5	LAF3_ARATH^LAF3_ARATH^Q:303-1100,H:318-583^64.662%ID^E:4.23e-115^RecName: Full=Protein LONG AFTER FAR-RED 3 {ECO:0000303|PubMed:14645728};^Eukaryota; Viridiplantae; Streptophyta; Embryophyta; Tracheophyta; Spermatophyta; Magnoliopsida; eudicotyledons; Gunneridae; Pentapetalae; rosids; malvids; Brassicales; Brassicaceae; Camelineae; Arabidopsis`LAF3_ARATH^LAF3_ARATH^Q:2-301,H:189-288^63%ID^E:4.23e…	MSTRG.14.5.p3	613-924[+]	.	COG1574^amidohydrolase	KEGG:ath:AT3G55850	GO:0016021^cellular_component^integral component of membrane`GO:0048471^cellular_component^perinuclear region of cytoplasm`GO:0016810^molecular_function^hydrolase activity, acting on carbon-nitrogen (but not peptide) bonds`GO:0009704^biological_process^de-etiolation`GO:0010218^biological_process^response to far red light`GO:0009845^biological_process^seed germination	.
MSTRG.14	MSTRG.14.1	LAF3_ARATH^LAF3_ARATH^Q:508-1473,H:122-443^64.907%ID^E:4.79e-115^RecName: Full=Protein LONG AFTER FAR-RED 3 {ECO:0000303|PubMed:14645728};^Eukaryota; Viridiplantae; Streptophyta; Embryophyta; Tracheophyta; Spermatophyta; Magnoliopsida; eudicotyledons; Gunneridae; Pentapetalae; rosids; malvids; Brassicales; Brassicaceae; Camelineae; Arabidopsis`LAF3_ARATH^LAF3_ARATH^Q:1860-2318,H:431-583^60.131%ID…	MSTRG.14.1.p1	511-1584[+]	PF07969.11^Amidohydro_3^Amidohydrolase family^9-325^E:1.2e-36	COG1574^amidohydrolase	KEGG:ath:AT3G55850	GO:0016021^cellular_component^integral component of membrane`GO:0048471^cellular_component^perinuclear region of cytoplasm`GO:0016810^molecular_function^hydrolase activity, acting on carbon-nitrogen (but not peptide) bonds`GO:0009704^biological_process^de-etiolation`GO:0010218^biological_process^response to far red light`GO:0009845^biological_process^seed germination	.
MSTRG.14	MSTRG.14.3	LAF3_ARATH^LAF3_ARATH^Q:273-1274,H:48-381^64.371%ID^E:3.29e-170^RecName: Full=Protein LONG AFTER FAR-RED 3 {ECO:0000303|PubMed:14645728};^Eukaryota; Viridiplantae; Streptophyta; Embryophyta; Tracheophyta; Spermatophyta; Magnoliopsida; eudicotyledons; Gunneridae; Pentapetalae; rosids; malvids; Brassicales; Brassicaceae; Camelineae; Arabidopsis`LAF3_ARATH^LAF3_ARATH^Q:1274-1867,H:386-583^65.152%ID^…	MSTRG.14.3.p1	342-1277[+]	PF07969.11^Amidohydro_3^Amidohydrolase family^28-292^E:2.2e-34	COG1574^amidohydrolase	KEGG:ath:AT3G55850	GO:0016021^cellular_component^integral component of membrane`GO:0048471^cellular_component^perinuclear region of cytoplasm`GO:0016810^molecular_function^hydrolase activity, acting on carbon-nitrogen (but not peptide) bonds`GO:0009704^biological_process^de-etiolation`GO:0010218^biological_process^response to far red light`GO:0009845^biological_process^seed germination	.
MSTRG.14	MSTRG.14.3	LAF3_ARATH^LAF3_ARATH^Q:273-1274,H:48-381^64.371%ID^E:3.29e-170^RecName: Full=Protein LONG AFTER FAR-RED 3 {ECO:0000303|PubMed:14645728};^Eukaryota; Viridiplantae; Streptophyta; Embryophyta; Tracheophyta; Spermatophyta; Magnoliopsida; eudicotyledons; Gunneridae; Pentapetalae; rosids; malvids; Brassicales; Brassicaceae; Camelineae; Arabidopsis`LAF3_ARATH^LAF3_ARATH^Q:1274-1867,H:386-583^65.152%ID^…	MSTRG.14.3.p2	1352-1870[+]	PF07969.11^Amidohydro_3^Amidohydrolase family^1-168^E:3.1e-25`PF01979.20^Amidohydro_1^Amidohydrolase family^62-167^E:2.3e-09	COG1574^amidohydrolase	KEGG:ath:AT3G55850	GO:0016021^cellular_component^integral component of membrane`GO:0048471^cellular_component^perinuclear region of cytoplasm`GO:0016810^molecular_function^hydrolase activity, acting on carbon-nitrogen (but not peptide) bonds`GO:0009704^biological_process^de-etiolation`GO:0010218^biological_process^response to far red light`GO:0009845^biological_process^seed germination	GO:0016787^molecular_function^hydrolase activity
MSTRG.14	MSTRG.14.3	LAF3_ARATH^LAF3_ARATH^Q:273-1274,H:48-381^64.371%ID^E:3.29e-170^RecName: Full=Protein LONG AFTER FAR-RED 3 {ECO:0000303|PubMed:14645728};^Eukaryota; Viridiplantae; Streptophyta; Embryophyta; Tracheophyta; Spermatophyta; Magnoliopsida; eudicotyledons; Gunneridae; Pentapetalae; rosids; malvids; Brassicales; Brassicaceae; Camelineae; Arabidopsis`LAF3_ARATH^LAF3_ARATH^Q:1274-1867,H:386-583^65.152%ID^…	MSTRG.14.3.p3	1380-1691[+]	.	COG1574^amidohydrolase	KEGG:ath:AT3G55850	GO:0016021^cellular_component^integral component of membrane`GO:0048471^cellular_component^perinuclear region of cytoplasm`GO:0016810^molecular_function^hydrolase activity, acting on carbon-nitrogen (but not peptide) bonds`GO:0009704^biological_process^de-etiolation`GO:0010218^biological_process^response to far red light`GO:0009845^biological_process^seed germination	.
MSTRG.36	MSTRG.36.2	FLK_ARATH^FLK_ARATH^Q:467-1639,H:172-562^69.873%ID^E:1.43e-170^RecName: Full=Flowering locus K homology domain {ECO:0000303|PubMed:14593172};^Eukaryota; Viridiplantae; Streptophyta; Embryophyta; Tracheophyta; Spermatophyta; Magnoliopsida; eudicotyledons; Gunneridae; Pentapetalae; rosids; malvids; Brassicales; Brassicaceae; Camelineae; Arabidopsis	MSTRG.36.2.p1	587-1702[+]	PF00013.29^KH_1^KH domain^68-136^E:3e-16`PF00013.29^KH_1^KH domain^250-313^E:5.7e-12	ENOG410XNN8^mRNA transport	KEGG:ath:AT3G04610`KO:K21444	GO:0005737^cellular_component^cytoplasm`GO:0005634^cellular_component^nucleus`GO:0003723^molecular_function^RNA binding`GO:0009911^biological_process^positive regulation of flower development	GO:0003723^molecular_function^RNA binding
MSTRG.36	MSTRG.36.2	FLK_ARATH^FLK_ARATH^Q:467-1639,H:172-562^69.873%ID^E:1.43e-170^RecName: Full=Flowering locus K homology domain {ECO:0000303|PubMed:14593172};^Eukaryota; Viridiplantae; Streptophyta; Embryophyta; Tracheophyta; Spermatophyta; Magnoliopsida; eudicotyledons; Gunneridae; Pentapetalae; rosids; malvids; Brassicales; Brassicaceae; Camelineae; Arabidopsis	MSTRG.36.2.p2	328-2[-]	.	ENOG410XNN8^mRNA transport	KEGG:ath:AT3G04610`KO:K21444	GO:0005737^cellular_component^cytoplasm`GO:0005634^cellular_component^nucleus`GO:0003723^molecular_function^RNA binding`GO:0009911^biological_process^positive regulation of flower development	.
MSTRG.36	MSTRG.36.1	FLK_ARATH^FLK_ARATH^Q:542-1714,H:172-562^69.873%ID^E:2.42e-169^RecName: Full=Flowering locus K homology domain {ECO:0000303|PubMed:14593172};^Eukaryota; Viridiplantae; Streptophyta; Embryophyta; Tracheophyta; Spermatophyta; Magnoliopsida; eudicotyledons; Gunneridae; Pentapetalae; rosids; malvids; Brassicales; Brassicaceae; Camelineae; Arabidopsis	MSTRG.36.1.p1	359-1777[+]	PF00013.29^KH_1^KH domain^79-131^E:3.2e-11`PF00013.29^KH_1^KH domain^169-237^E:4.4e-16`PF00013.29^KH_1^KH domain^351-414^E:8.2e-12	ENOG410XNN8^mRNA transport	KEGG:ath:AT3G04610`KO:K21444	GO:0005737^cellular_component^cytoplasm`GO:0005634^cellular_component^nucleus`GO:0003723^molecular_function^RNA binding`GO:0009911^biological_process^positive regulation of flower development	GO:0003723^molecular_function^RNA binding
MSTRG.36	MSTRG.36.1	FLK_ARATH^FLK_ARATH^Q:542-1714,H:172-562^69.873%ID^E:2.42e-169^RecName: Full=Flowering locus K homology domain {ECO:0000303|PubMed:14593172};^Eukaryota; Viridiplantae; Streptophyta; Embryophyta; Tracheophyta; Spermatophyta; Magnoliopsida; eudicotyledons; Gunneridae; Pentapetalae; rosids; malvids; Brassicales; Brassicaceae; Camelineae; Arabidopsis	MSTRG.36.1.p2	332-3[-]	.	ENOG410XNN8^mRNA transport	KEGG:ath:AT3G04610`KO:K21444	GO:0005737^cellular_component^cytoplasm`GO:0005634^cellular_component^nucleus`GO:0003723^molecular_function^RNA binding`GO:0009911^biological_process^positive regulation of flower development	.
MSTRG.15	MSTRG.15.3	.	.	.	.	.	.	.	.
MSTRG.15	MSTRG.15.5	.	MSTRG.15.5.p1	2-334[+]	.	.	.	.	.
MSTRG.15	MSTRG.15.1	.	MSTRG.15.1.p1	2-664[+]	.	.	.	.	.
MSTRG.15	MSTRG.15.2	.	MSTRG.15.2.p1	96-659[+]	.	.	.	.	.
MSTRG.15	MSTRG.15.4	.	MSTRG.15.4.p1	94-522[+]	.	.	.	.	.
MSTRG.21	MSTRG.21.1	CXE5_ARATH^CXE5_ARATH^Q:295-1011,H:5-262^49.612%ID^E:2.01e-76^RecName: Full=Probable carboxylesterase 5;^Eukaryota; Viridiplantae; Streptophyta; Embryophyta; Tracheophyta; Spermatophyta; Magnoliopsida; eudicotyledons; Gunneridae; Pentapetalae; rosids; malvids; Brassicales; Brassicaceae; Camelineae; Arabidopsis	MSTRG.21.1.p1	1-1122[+]	PF00135.28^COesterase^Carboxylesterase family^144-258^E:6.4e-07`PF07859.13^Abhydrolase_3^alpha/beta hydrolase fold^166-351^E:6.9e-39	COG0657^alpha beta hydrolase fold-3 domain protein	KEGG:ath:AT1G49660	GO:0005829^cellular_component^cytosol`GO:0052689^molecular_function^carboxylic ester hydrolase activity`GO:0016787^molecular_function^hydrolase activity`GO:0080030^molecular_function^methyl indole-3-acetate esterase activity`GO:0009056^biological_process^catabolic process	GO:0016787^molecular_function^hydrolase activity
MSTRG.28	MSTRG.28.3	ARGD_ALNGL^ARGD_ALNGL^Q:373-1650,H:30-449^74.178%ID^E:0^RecName: Full=Acetylornithine aminotransferase, mitochondrial;^Eukaryota; Viridiplantae; Streptophyta; Embryophyta; Tracheophyta; Spermatophyta; Magnoliopsida; eudicotyledons; Gunneridae; Pentapetalae; rosids; fabids; Fagales; Betulaceae; Alnus	MSTRG.28.3.p1	244-1659[+]	PF00202.21^Aminotran_3^Aminotransferase class-III^87-464^E:4.3e-112	.	.	GO:0005739^cellular_component^mitochondrion`GO:0003992^molecular_function^N2-acetyl-L-ornithine:2-oxoglutarate 5-aminotransferase activity`GO:0030170^molecular_function^pyridoxal phosphate binding`GO:0006526^biological_process^arginine biosynthetic process	GO:0008483^molecular_function^transaminase activity`GO:0030170^molecular_function^pyridoxal phosphate binding
MSTRG.28	MSTRG.28.1	ARGD_ALNGL^ARGD_ALNGL^Q:479-1756,H:30-449^74.178%ID^E:0^RecName: Full=Acetylornithine aminotransferase, mitochondrial;^Eukaryota; Viridiplantae; Streptophyta; Embryophyta; Tracheophyta; Spermatophyta; Magnoliopsida; eudicotyledons; Gunneridae; Pentapetalae; rosids; fabids; Fagales; Betulaceae; Alnus	MSTRG.28.1.p1	350-1765[+]	PF00202.21^Aminotran_3^Aminotransferase class-III^87-464^E:4.3e-112	.	.	GO:0005739^cellular_component^mitochondrion`GO:0003992^molecular_function^N2-acetyl-L-ornithine:2-oxoglutarate 5-aminotransferase activity`GO:0030170^molecular_function^pyridoxal phosphate binding`GO:0006526^biological_process^arginine biosynthetic process	GO:0008483^molecular_function^transaminase activity`GO:0030170^molecular_function^pyridoxal phosphate binding
MSTRG.28	MSTRG.28.2	ARGD_ALNGL^ARGD_ALNGL^Q:422-1699,H:30-449^74.178%ID^E:0^RecName: Full=Acetylornithine aminotransferase, mitochondrial;^Eukaryota; Viridiplantae; Streptophyta; Embryophyta; Tracheophyta; Spermatophyta; Magnoliopsida; eudicotyledons; Gunneridae; Pentapetalae; rosids; fabids; Fagales; Betulaceae; Alnus	MSTRG.28.2.p1	293-1708[+]	PF00202.21^Aminotran_3^Aminotransferase class-III^87-464^E:4.3e-112	.	.	GO:0005739^cellular_component^mitochondrion`GO:0003992^molecular_function^N2-acetyl-L-ornithine:2-oxoglutarate 5-aminotransferase activity`GO:0030170^molecular_function^pyridoxal phosphate binding`GO:0006526^biological_process^arginine biosynthetic process	GO:0008483^molecular_function^transaminase activity`GO:0030170^molecular_function^pyridoxal phosphate binding
MSTRG.28	MSTRG.28.4	ARGD_ALNGL^ARGD_ALNGL^Q:684-1961,H:30-449^74.178%ID^E:0^RecName: Full=Acetylornithine aminotransferase, mitochondrial;^Eukaryota; Viridiplantae; Streptophyta; Embryophyta; Tracheophyta; Spermatophyta; Magnoliopsida; eudicotyledons; Gunneridae; Pentapetalae; rosids; fabids; Fagales; Betulaceae; Alnus	MSTRG.28.4.p1	555-1970[+]	PF00202.21^Aminotran_3^Aminotransferase class-III^87-464^E:4.3e-112	.	.	GO:0005739^cellular_component^mitochondrion`GO:0003992^molecular_function^N2-acetyl-L-ornithine:2-oxoglutarate 5-aminotransferase activity`GO:0030170^molecular_function^pyridoxal phosphate binding`GO:0006526^biological_process^arginine biosynthetic process	GO:0008483^molecular_function^transaminase activity`GO:0030170^molecular_function^pyridoxal phosphate binding
MSTRG.29	MSTRG.29.1	PEN2_ARATH^PEN2_ARATH^Q:208-534,H:38-144^67.89%ID^E:2.23e-46^RecName: Full=Probable gamma-secretase subunit PEN-2;^Eukaryota; Viridiplantae; Streptophyta; Embryophyta; Tracheophyta; Spermatophyta; Magnoliopsida; eudicotyledons; Gunneridae; Pentapetalae; rosids; malvids; Brassicales; Brassicaceae; Camelineae; Arabidopsis	MSTRG.29.1.p1	52-543[+]	PF10251.9^PEN-2^Presenilin enhancer-2 subunit of gamma secretase^64-153^E:2.5e-27	ENOG4111W09^presenilin enhancer 2 homolog (C. elegans)	KEGG:ath:AT5G09310`KO:K06170	GO:0070765^cellular_component^gamma-secretase complex`GO:0005798^cellular_component^Golgi-associated vesicle`GO:0016021^cellular_component^integral component of membrane`GO:0007219^biological_process^Notch signaling pathway	.
MSTRG.12	MSTRG.12.1	FRS3_ARATH^FRS3_ARATH^Q:510-2984,H:31-834^56.213%ID^E:0^RecName: Full=Protein FAR1-RELATED SEQUENCE 3;^Eukaryota; Viridiplantae; Streptophyta; Embryophyta; Tracheophyta; Spermatophyta; Magnoliopsida; eudicotyledons; Gunneridae; Pentapetalae; rosids; malvids; Brassicales; Brassicaceae; Camelineae; Arabidopsis	MSTRG.12.1.p1	399-2987[+]	PF03101.15^FAR1^FAR1 DNA-binding domain^66-140^E:5e-15`PF10551.9^MULE^MULE transposase domain^277-368^E:3.4e-27`PF04434.17^SWIM^SWIM zinc finger^555-588^E:8.3e-11	ENOG410ZPZY^protein FAR1-RELATED SEQUENCE 3-like	KEGG:ath:AT2G27110	GO:0005634^cellular_component^nucleus`GO:0009506^cellular_component^plasmodesma`GO:0008270^molecular_function^zinc ion binding`GO:0006355^biological_process^regulation of transcription, DNA-templated	GO:0008270^molecular_function^zinc ion binding
MSTRG.12	MSTRG.12.1	FRS3_ARATH^FRS3_ARATH^Q:510-2984,H:31-834^56.213%ID^E:0^RecName: Full=Protein FAR1-RELATED SEQUENCE 3;^Eukaryota; Viridiplantae; Streptophyta; Embryophyta; Tracheophyta; Spermatophyta; Magnoliopsida; eudicotyledons; Gunneridae; Pentapetalae; rosids; malvids; Brassicales; Brassicaceae; Camelineae; Arabidopsis	MSTRG.12.1.p2	941-531[-]	.	ENOG410ZPZY^protein FAR1-RELATED SEQUENCE 3-like	KEGG:ath:AT2G27110	GO:0005634^cellular_component^nucleus`GO:0009506^cellular_component^plasmodesma`GO:0008270^molecular_function^zinc ion binding`GO:0006355^biological_process^regulation of transcription, DNA-templated	.
MSTRG.3	MSTRG.3.1	.	MSTRG.3.1.p1	1-627[+]	.	.	.	.	.
MSTRG.30	MSTRG.30.1	.	MSTRG.30.1.p1	1-456[+]	.	.	.	.	.
MSTRG.30	MSTRG.30.1	.	MSTRG.30.1.p2	2-301[+]	.	.	.	.	.
MSTRG.17	MSTRG.17.3	GYRA_NICBE^GYRA_NICBE^Q:248-2071,H:314-921^83.553%ID^E:0^RecName: Full=DNA gyrase subunit A, chloroplastic/mitochondrial;^Eukaryota; Viridiplantae; Streptophyta; Embryophyta; Tracheophyta; Spermatophyta; Magnoliopsida; eudicotyledons; Gunneridae; Pentapetalae; asterids; lamiids; Solanales; Solanaceae; Nicotianoideae; Nicotianeae; Nicotiana`GYRA_NICBE^GYRA_NICBE^Q:1-222,H:229-302^94.595%ID^E:2.98e…	MSTRG.17.3.p1	461-2122[+]	PF00521.20^DNA_topoisoIV^DNA gyrase/topoisomerase IV, subunit A^1-167^E:2.8e-35`PF03989.13^DNA_gyraseA_C^DNA gyrase C-terminal domain, beta-propeller^206-251^E:8.2e-09`PF03989.13^DNA_gyraseA_C^DNA gyrase C-terminal domain, beta-propeller^255-305^E:3.1e-06`PF03989.13^DNA_gyraseA_C^DNA gyrase C-terminal domain, beta-propeller^311-355^E:5.1e-06`PF03989.13^DNA_gyraseA_C^DNA gyrase C-terminal domain, …	.	.	GO:0009507^cellular_component^chloroplast`GO:0005694^cellular_component^chromosome`GO:0005739^cellular_component^mitochondrion`GO:0005524^molecular_function^ATP binding`GO:0003677^molecular_function^DNA binding`GO:0003918^molecular_function^DNA topoisomerase type II (double strand cut, ATP-hydrolyzing) activity`GO:0006265^biological_process^DNA topological change	GO:0003677^molecular_function^DNA binding`GO:0003918^molecular_function^DNA topoisomerase type II (double strand cut, ATP-hydrolyzing) activity`GO:0005524^molecular_function^ATP binding`GO:0006265^biological_process^DNA topological change`GO:0003916^molecular_function^DNA topoisomerase activity`GO:0005694^cellular_component^chromosome
MSTRG.17	MSTRG.17.4	GYRA_NICBE^GYRA_NICBE^Q:202-1569,H:466-921^82.018%ID^E:0^RecName: Full=DNA gyrase subunit A, chloroplastic/mitochondrial;^Eukaryota; Viridiplantae; Streptophyta; Embryophyta; Tracheophyta; Spermatophyta; Magnoliopsida; eudicotyledons; Gunneridae; Pentapetalae; asterids; lamiids; Solanales; Solanaceae; Nicotianoideae; Nicotianeae; Nicotiana	MSTRG.17.4.p1	199-1620[+]	PF00521.20^DNA_topoisoIV^DNA gyrase/topoisomerase IV, subunit A^2-87^E:2.9e-10`PF03989.13^DNA_gyraseA_C^DNA gyrase C-terminal domain, beta-propeller^126-171^E:6.7e-09`PF03989.13^DNA_gyraseA_C^DNA gyrase C-terminal domain, beta-propeller^175-225^E:2.5e-06`PF03989.13^DNA_gyraseA_C^DNA gyrase C-terminal domain, beta-propeller^231-275^E:4.1e-06`PF03989.13^DNA_gyraseA_C^DNA gyrase C-terminal domain, b…	.	.	GO:0009507^cellular_component^chloroplast`GO:0005694^cellular_component^chromosome`GO:0005739^cellular_component^mitochondrion`GO:0005524^molecular_function^ATP binding`GO:0003677^molecular_function^DNA binding`GO:0003918^molecular_function^DNA topoisomerase type II (double strand cut, ATP-hydrolyzing) activity`GO:0006265^biological_process^DNA topological change	GO:0003677^molecular_function^DNA binding`GO:0003918^molecular_function^DNA topoisomerase type II (double strand cut, ATP-hydrolyzing) activity`GO:0005524^molecular_function^ATP binding`GO:0006265^biological_process^DNA topological change`GO:0003916^molecular_function^DNA topoisomerase activity`GO:0005694^cellular_component^chromosome
MSTRG.17	MSTRG.17.5	GYRA_NICBE^GYRA_NICBE^Q:188-1555,H:466-921^82.018%ID^E:0^RecName: Full=DNA gyrase subunit A, chloroplastic/mitochondrial;^Eukaryota; Viridiplantae; Streptophyta; Embryophyta; Tracheophyta; Spermatophyta; Magnoliopsida; eudicotyledons; Gunneridae; Pentapetalae; asterids; lamiids; Solanales; Solanaceae; Nicotianoideae; Nicotianeae; Nicotiana	MSTRG.17.5.p1	185-1606[+]	PF00521.20^DNA_topoisoIV^DNA gyrase/topoisomerase IV, subunit A^2-87^E:2.9e-10`PF03989.13^DNA_gyraseA_C^DNA gyrase C-terminal domain, beta-propeller^126-171^E:6.7e-09`PF03989.13^DNA_gyraseA_C^DNA gyrase C-terminal domain, beta-propeller^175-225^E:2.5e-06`PF03989.13^DNA_gyraseA_C^DNA gyrase C-terminal domain, beta-propeller^231-275^E:4.1e-06`PF03989.13^DNA_gyraseA_C^DNA gyrase C-terminal domain, b…	.	.	GO:0009507^cellular_component^chloroplast`GO:0005694^cellular_component^chromosome`GO:0005739^cellular_component^mitochondrion`GO:0005524^molecular_function^ATP binding`GO:0003677^molecular_function^DNA binding`GO:0003918^molecular_function^DNA topoisomerase type II (double strand cut, ATP-hydrolyzing) activity`GO:0006265^biological_process^DNA topological change	GO:0003677^molecular_function^DNA binding`GO:0003918^molecular_function^DNA topoisomerase type II (double strand cut, ATP-hydrolyzing) activity`GO:0005524^molecular_function^ATP binding`GO:0006265^biological_process^DNA topological change`GO:0003916^molecular_function^DNA topoisomerase activity`GO:0005694^cellular_component^chromosome
MSTRG.17	MSTRG.17.2	GYRA_NICBE^GYRA_NICBE^Q:220-2922,H:20-921^81.538%ID^E:0^RecName: Full=DNA gyrase subunit A, chloroplastic/mitochondrial;^Eukaryota; Viridiplantae; Streptophyta; Embryophyta; Tracheophyta; Spermatophyta; Magnoliopsida; eudicotyledons; Gunneridae; Pentapetalae; asterids; lamiids; Solanales; Solanaceae; Nicotianoideae; Nicotianeae; Nicotiana	MSTRG.17.2.p1	1-2973[+]	PF00521.20^DNA_topoisoIV^DNA gyrase/topoisomerase IV, subunit A^174-611^E:1.1e-154`PF03989.13^DNA_gyraseA_C^DNA gyrase C-terminal domain, beta-propeller^650-695^E:1.7e-08`PF03989.13^DNA_gyraseA_C^DNA gyrase C-terminal domain, beta-propeller^699-749^E:6.3e-06`PF03989.13^DNA_gyraseA_C^DNA gyrase C-terminal domain, beta-propeller^755-799^E:1e-05`PF03989.13^DNA_gyraseA_C^DNA gyrase C-terminal domain,…	.	.	GO:0009507^cellular_component^chloroplast`GO:0005694^cellular_component^chromosome`GO:0005739^cellular_component^mitochondrion`GO:0005524^molecular_function^ATP binding`GO:0003677^molecular_function^DNA binding`GO:0003918^molecular_function^DNA topoisomerase type II (double strand cut, ATP-hydrolyzing) activity`GO:0006265^biological_process^DNA topological change	GO:0003677^molecular_function^DNA binding`GO:0003918^molecular_function^DNA topoisomerase type II (double strand cut, ATP-hydrolyzing) activity`GO:0005524^molecular_function^ATP binding`GO:0006265^biological_process^DNA topological change`GO:0003916^molecular_function^DNA topoisomerase activity`GO:0005694^cellular_component^chromosome
MSTRG.17	MSTRG.17.2	GYRA_NICBE^GYRA_NICBE^Q:220-2922,H:20-921^81.538%ID^E:0^RecName: Full=DNA gyrase subunit A, chloroplastic/mitochondrial;^Eukaryota; Viridiplantae; Streptophyta; Embryophyta; Tracheophyta; Spermatophyta; Magnoliopsida; eudicotyledons; Gunneridae; Pentapetalae; asterids; lamiids; Solanales; Solanaceae; Nicotianoideae; Nicotianeae; Nicotiana	MSTRG.17.2.p2	584-934[+]	.	.	.	GO:0009507^cellular_component^chloroplast`GO:0005694^cellular_component^chromosome`GO:0005739^cellular_component^mitochondrion`GO:0005524^molecular_function^ATP binding`GO:0003677^molecular_function^DNA binding`GO:0003918^molecular_function^DNA topoisomerase type II (double strand cut, ATP-hydrolyzing) activity`GO:0006265^biological_process^DNA topological change	.
MSTRG.17	MSTRG.17.1	GYRA_NICBE^GYRA_NICBE^Q:305-3028,H:20-921^81.648%ID^E:0^RecName: Full=DNA gyrase subunit A, chloroplastic/mitochondrial;^Eukaryota; Viridiplantae; Streptophyta; Embryophyta; Tracheophyta; Spermatophyta; Magnoliopsida; eudicotyledons; Gunneridae; Pentapetalae; asterids; lamiids; Solanales; Solanaceae; Nicotianoideae; Nicotianeae; Nicotiana	MSTRG.17.1.p1	152-3079[+]	PF00521.20^DNA_topoisoIV^DNA gyrase/topoisomerase IV, subunit A^152-589^E:1e-154`PF03989.13^DNA_gyraseA_C^DNA gyrase C-terminal domain, beta-propeller^628-673^E:1.7e-08`PF03989.13^DNA_gyraseA_C^DNA gyrase C-terminal domain, beta-propeller^677-727^E:6.2e-06`PF03989.13^DNA_gyraseA_C^DNA gyrase C-terminal domain, beta-propeller^733-777^E:1e-05`PF03989.13^DNA_gyraseA_C^DNA gyrase C-terminal domain, b…	.	.	GO:0009507^cellular_component^chloroplast`GO:0005694^cellular_component^chromosome`GO:0005739^cellular_component^mitochondrion`GO:0005524^molecular_function^ATP binding`GO:0003677^molecular_function^DNA binding`GO:0003918^molecular_function^DNA topoisomerase type II (double strand cut, ATP-hydrolyzing) activity`GO:0006265^biological_process^DNA topological change	GO:0003677^molecular_function^DNA binding`GO:0003918^molecular_function^DNA topoisomerase type II (double strand cut, ATP-hydrolyzing) activity`GO:0005524^molecular_function^ATP binding`GO:0006265^biological_process^DNA topological change`GO:0003916^molecular_function^DNA topoisomerase activity`GO:0005694^cellular_component^chromosome
MSTRG.17	MSTRG.17.1	GYRA_NICBE^GYRA_NICBE^Q:305-3028,H:20-921^81.648%ID^E:0^RecName: Full=DNA gyrase subunit A, chloroplastic/mitochondrial;^Eukaryota; Viridiplantae; Streptophyta; Embryophyta; Tracheophyta; Spermatophyta; Magnoliopsida; eudicotyledons; Gunneridae; Pentapetalae; asterids; lamiids; Solanales; Solanaceae; Nicotianoideae; Nicotianeae; Nicotiana	MSTRG.17.1.p2	669-1019[+]	.	.	.	GO:0009507^cellular_component^chloroplast`GO:0005694^cellular_component^chromosome`GO:0005739^cellular_component^mitochondrion`GO:0005524^molecular_function^ATP binding`GO:0003677^molecular_function^DNA binding`GO:0003918^molecular_function^DNA topoisomerase type II (double strand cut, ATP-hydrolyzing) activity`GO:0006265^biological_process^DNA topological change	.
MSTRG.17	MSTRG.17.1	GYRA_NICBE^GYRA_NICBE^Q:305-3028,H:20-921^81.648%ID^E:0^RecName: Full=DNA gyrase subunit A, chloroplastic/mitochondrial;^Eukaryota; Viridiplantae; Streptophyta; Embryophyta; Tracheophyta; Spermatophyta; Magnoliopsida; eudicotyledons; Gunneridae; Pentapetalae; asterids; lamiids; Solanales; Solanaceae; Nicotianoideae; Nicotianeae; Nicotiana	MSTRG.17.1.p3	331-2[-]	.	.	.	GO:0009507^cellular_component^chloroplast`GO:0005694^cellular_component^chromosome`GO:0005739^cellular_component^mitochondrion`GO:0005524^molecular_function^ATP binding`GO:0003677^molecular_function^DNA binding`GO:0003918^molecular_function^DNA topoisomerase type II (double strand cut, ATP-hydrolyzing) activity`GO:0006265^biological_process^DNA topological change	.
MSTRG.46	MSTRG.46.2	Y5343_ARATH^Y5343_ARATH^Q:426-3416,H:9-1015^64.59%ID^E:0^RecName: Full=Probable LRR receptor-like serine/threonine-protein kinase At1g53430;^Eukaryota; Viridiplantae; Streptophyta; Embryophyta; Tracheophyta; Spermatophyta; Magnoliopsida; eudicotyledons; Gunneridae; Pentapetalae; rosids; malvids; Brassicales; Brassicaceae; Camelineae; Arabidopsis	MSTRG.46.2.p1	375-3449[+]	PF00560.33^LRR_1^Leucine Rich Repeat^129-145^E:110`PF00560.33^LRR_1^Leucine Rich Repeat^176-192^E:1600`PF13855.6^LRR_8^Leucine rich repeat^198-258^E:2e-06`PF00560.33^LRR_1^Leucine Rich Repeat^199-221^E:5.9`PF00560.33^LRR_1^Leucine Rich Repeat^223-242^E:3100`PF00560.33^LRR_1^Leucine Rich Repeat^249-269^E:2700`PF00560.33^LRR_1^Leucine Rich Repeat^297-315^E:1000`PF00560.33^LRR_1^Leucine Rich Repeat^…	COG4886^leucine Rich Repeat	KEGG:ath:AT1G53430	GO:0016021^cellular_component^integral component of membrane`GO:0005886^cellular_component^plasma membrane`GO:0005524^molecular_function^ATP binding`GO:0004674^molecular_function^protein serine/threonine kinase activity`GO:0046777^biological_process^protein autophosphorylation	GO:0005515^molecular_function^protein binding`GO:0004672^molecular_function^protein kinase activity`GO:0005524^molecular_function^ATP binding`GO:0006468^biological_process^protein phosphorylation
MSTRG.46	MSTRG.46.2	Y5343_ARATH^Y5343_ARATH^Q:426-3416,H:9-1015^64.59%ID^E:0^RecName: Full=Probable LRR receptor-like serine/threonine-protein kinase At1g53430;^Eukaryota; Viridiplantae; Streptophyta; Embryophyta; Tracheophyta; Spermatophyta; Magnoliopsida; eudicotyledons; Gunneridae; Pentapetalae; rosids; malvids; Brassicales; Brassicaceae; Camelineae; Arabidopsis	MSTRG.46.2.p2	1324-944[-]	.	COG4886^leucine Rich Repeat	KEGG:ath:AT1G53430	GO:0016021^cellular_component^integral component of membrane`GO:0005886^cellular_component^plasma membrane`GO:0005524^molecular_function^ATP binding`GO:0004674^molecular_function^protein serine/threonine kinase activity`GO:0046777^biological_process^protein autophosphorylation	.
MSTRG.46	MSTRG.46.1	Y5344_ARATH^Y5344_ARATH^Q:1510-3444,H:355-1010^69.665%ID^E:0^RecName: Full=Probable LRR receptor-like serine/threonine-protein kinase At1g53440;^Eukaryota; Viridiplantae; Streptophyta; Embryophyta; Tracheophyta; Spermatophyta; Magnoliopsida; eudicotyledons; Gunneridae; Pentapetalae; rosids; malvids; Brassicales; Brassicaceae; Camelineae; Arabidopsis`Y5344_ARATH^Y5344_ARATH^Q:477-1511,H:12-354^54.…	MSTRG.46.1.p1	1963-3483[+]	PF11721.8^Malectin^Malectin domain^7-82^E:5.2e-18`PF00069.25^Pkinase^Protein kinase domain^158-424^E:1.5e-48`PF07714.17^Pkinase_Tyr^Protein tyrosine kinase^159-426^E:1.2e-51	COG4886^leucine Rich Repeat	KEGG:ath:AT1G53440	GO:0016021^cellular_component^integral component of membrane`GO:0005886^cellular_component^plasma membrane`GO:0005524^molecular_function^ATP binding`GO:0004674^molecular_function^protein serine/threonine kinase activity`GO:0046777^biological_process^protein autophosphorylation	GO:0004672^molecular_function^protein kinase activity`GO:0005524^molecular_function^ATP binding`GO:0006468^biological_process^protein phosphorylation
MSTRG.46	MSTRG.46.1	Y5344_ARATH^Y5344_ARATH^Q:1510-3444,H:355-1010^69.665%ID^E:0^RecName: Full=Probable LRR receptor-like serine/threonine-protein kinase At1g53440;^Eukaryota; Viridiplantae; Streptophyta; Embryophyta; Tracheophyta; Spermatophyta; Magnoliopsida; eudicotyledons; Gunneridae; Pentapetalae; rosids; malvids; Brassicales; Brassicaceae; Camelineae; Arabidopsis`Y5344_ARATH^Y5344_ARATH^Q:477-1511,H:12-354^54.…	MSTRG.46.1.p2	411-1514[+]	PF00560.33^LRR_1^Leucine Rich Repeat^29-40^E:17000`PF13516.6^LRR_6^Leucine Rich repeat^103-117^E:650`PF00560.33^LRR_1^Leucine Rich Repeat^105-105^E:4800`PF13516.6^LRR_6^Leucine Rich repeat^126-141^E:43`PF00560.33^LRR_1^Leucine Rich Repeat^129-145^E:35`PF13516.6^LRR_6^Leucine Rich repeat^152-164^E:3200`PF13516.6^LRR_6^Leucine Rich repeat^174-187^E:390`PF13855.6^LRR_8^Leucine rich repeat^175-234^E:…	COG4886^leucine Rich Repeat	KEGG:ath:AT1G53440	GO:0016021^cellular_component^integral component of membrane`GO:0005886^cellular_component^plasma membrane`GO:0005524^molecular_function^ATP binding`GO:0004674^molecular_function^protein serine/threonine kinase activity`GO:0046777^biological_process^protein autophosphorylation	GO:0005515^molecular_function^protein binding
MSTRG.46	MSTRG.46.1	Y5344_ARATH^Y5344_ARATH^Q:1510-3444,H:355-1010^69.665%ID^E:0^RecName: Full=Probable LRR receptor-like serine/threonine-protein kinase At1g53440;^Eukaryota; Viridiplantae; Streptophyta; Embryophyta; Tracheophyta; Spermatophyta; Magnoliopsida; eudicotyledons; Gunneridae; Pentapetalae; rosids; malvids; Brassicales; Brassicaceae; Camelineae; Arabidopsis`Y5344_ARATH^Y5344_ARATH^Q:477-1511,H:12-354^54.…	MSTRG.46.1.p3	1360-980[-]	.	COG4886^leucine Rich Repeat	KEGG:ath:AT1G53440	GO:0016021^cellular_component^integral component of membrane`GO:0005886^cellular_component^plasma membrane`GO:0005524^molecular_function^ATP binding`GO:0004674^molecular_function^protein serine/threonine kinase activity`GO:0046777^biological_process^protein autophosphorylation	.
MSTRG.46	MSTRG.46.3	Y5343_ARATH^Y5343_ARATH^Q:262-3342,H:9-1015^61.891%ID^E:0^RecName: Full=Probable LRR receptor-like serine/threonine-protein kinase At1g53430;^Eukaryota; Viridiplantae; Streptophyta; Embryophyta; Tracheophyta; Spermatophyta; Magnoliopsida; eudicotyledons; Gunneridae; Pentapetalae; rosids; malvids; Brassicales; Brassicaceae; Camelineae; Arabidopsis	MSTRG.46.3.p1	1855-3375[+]	PF11721.8^Malectin^Malectin domain^7-82^E:5.2e-18`PF00069.25^Pkinase^Protein kinase domain^158-424^E:1.5e-48`PF07714.17^Pkinase_Tyr^Protein tyrosine kinase^159-426^E:1.2e-51	COG4886^leucine Rich Repeat	KEGG:ath:AT1G53430	GO:0016021^cellular_component^integral component of membrane`GO:0005886^cellular_component^plasma membrane`GO:0005524^molecular_function^ATP binding`GO:0004674^molecular_function^protein serine/threonine kinase activity`GO:0046777^biological_process^protein autophosphorylation	GO:0004672^molecular_function^protein kinase activity`GO:0005524^molecular_function^ATP binding`GO:0006468^biological_process^protein phosphorylation
MSTRG.46	MSTRG.46.3	Y5343_ARATH^Y5343_ARATH^Q:262-3342,H:9-1015^61.891%ID^E:0^RecName: Full=Probable LRR receptor-like serine/threonine-protein kinase At1g53430;^Eukaryota; Viridiplantae; Streptophyta; Embryophyta; Tracheophyta; Spermatophyta; Magnoliopsida; eudicotyledons; Gunneridae; Pentapetalae; rosids; malvids; Brassicales; Brassicaceae; Camelineae; Arabidopsis	MSTRG.46.3.p2	211-1314[+]	PF00560.33^LRR_1^Leucine Rich Repeat^29-40^E:17000`PF13516.6^LRR_6^Leucine Rich repeat^103-117^E:650`PF00560.33^LRR_1^Leucine Rich Repeat^105-105^E:4800`PF13516.6^LRR_6^Leucine Rich repeat^126-141^E:43`PF00560.33^LRR_1^Leucine Rich Repeat^129-145^E:35`PF13516.6^LRR_6^Leucine Rich repeat^152-164^E:3200`PF13516.6^LRR_6^Leucine Rich repeat^174-187^E:390`PF13855.6^LRR_8^Leucine rich repeat^175-234^E:…	COG4886^leucine Rich Repeat	KEGG:ath:AT1G53430	GO:0016021^cellular_component^integral component of membrane`GO:0005886^cellular_component^plasma membrane`GO:0005524^molecular_function^ATP binding`GO:0004674^molecular_function^protein serine/threonine kinase activity`GO:0046777^biological_process^protein autophosphorylation	GO:0005515^molecular_function^protein binding
MSTRG.46	MSTRG.46.3	Y5343_ARATH^Y5343_ARATH^Q:262-3342,H:9-1015^61.891%ID^E:0^RecName: Full=Probable LRR receptor-like serine/threonine-protein kinase At1g53430;^Eukaryota; Viridiplantae; Streptophyta; Embryophyta; Tracheophyta; Spermatophyta; Magnoliopsida; eudicotyledons; Gunneridae; Pentapetalae; rosids; malvids; Brassicales; Brassicaceae; Camelineae; Arabidopsis	MSTRG.46.3.p3	1160-780[-]	.	COG4886^leucine Rich Repeat	KEGG:ath:AT1G53430	GO:0016021^cellular_component^integral component of membrane`GO:0005886^cellular_component^plasma membrane`GO:0005524^molecular_function^ATP binding`GO:0004674^molecular_function^protein serine/threonine kinase activity`GO:0046777^biological_process^protein autophosphorylation	.
MSTRG.48	MSTRG.48.3	Y3148_ARATH^Y3148_ARATH^Q:759-3080,H:212-1019^56.687%ID^E:0^RecName: Full=Probable leucine-rich repeat receptor-like serine/threonine-protein kinase At3g14840;^Eukaryota; Viridiplantae; Streptophyta; Embryophyta; Tracheophyta; Spermatophyta; Magnoliopsida; eudicotyledons; Gunneridae; Pentapetalae; rosids; malvids; Brassicales; Brassicaceae; Camelineae; Arabidopsis`Y3148_ARATH^Y3148_ARATH^Q:23-613…	MSTRG.48.3.p1	1089-3086[+]	PF11721.8^Malectin^Malectin domain^59-243^E:9.2e-43`PF00069.25^Pkinase^Protein kinase domain^323-588^E:7.4e-48`PF07714.17^Pkinase_Tyr^Protein tyrosine kinase^324-590^E:7.2e-49	COG4886^leucine Rich Repeat	KEGG:ath:AT3G14840	GO:0005829^cellular_component^cytosol`GO:0016021^cellular_component^integral component of membrane`GO:0005886^cellular_component^plasma membrane`GO:0009506^cellular_component^plasmodesma`GO:0005524^molecular_function^ATP binding`GO:0004674^molecular_function^protein serine/threonine kinase activity`GO:0009861^biological_process^jasmonic acid and ethylene-dependent systemic resistance`GO:0046777^b…	GO:0004672^molecular_function^protein kinase activity`GO:0005524^molecular_function^ATP binding`GO:0006468^biological_process^protein phosphorylation
MSTRG.48	MSTRG.48.3	Y3148_ARATH^Y3148_ARATH^Q:759-3080,H:212-1019^56.687%ID^E:0^RecName: Full=Probable leucine-rich repeat receptor-like serine/threonine-protein kinase At3g14840;^Eukaryota; Viridiplantae; Streptophyta; Embryophyta; Tracheophyta; Spermatophyta; Magnoliopsida; eudicotyledons; Gunneridae; Pentapetalae; rosids; malvids; Brassicales; Brassicaceae; Camelineae; Arabidopsis`Y3148_ARATH^Y3148_ARATH^Q:23-613…	MSTRG.48.3.p2	23-652[+]	PF00560.33^LRR_1^Leucine Rich Repeat^111-127^E:16`PF00560.33^LRR_1^Leucine Rich Repeat^138-152^E:6900`PF00560.33^LRR_1^Leucine Rich Repeat^158-176^E:11`PF00560.33^LRR_1^Leucine Rich Repeat^181-203^E:160	COG4886^leucine Rich Repeat	KEGG:ath:AT3G14840	GO:0005829^cellular_component^cytosol`GO:0016021^cellular_component^integral component of membrane`GO:0005886^cellular_component^plasma membrane`GO:0009506^cellular_component^plasmodesma`GO:0005524^molecular_function^ATP binding`GO:0004674^molecular_function^protein serine/threonine kinase activity`GO:0009861^biological_process^jasmonic acid and ethylene-dependent systemic resistance`GO:0046777^b…	GO:0005515^molecular_function^protein binding
MSTRG.48	MSTRG.48.2	Y3148_ARATH^Y3148_ARATH^Q:566-3103,H:164-1019^58.98%ID^E:0^RecName: Full=Probable leucine-rich repeat receptor-like serine/threonine-protein kinase At3g14840;^Eukaryota; Viridiplantae; Streptophyta; Embryophyta; Tracheophyta; Spermatophyta; Magnoliopsida; eudicotyledons; Gunneridae; Pentapetalae; rosids; malvids; Brassicales; Brassicaceae; Camelineae; Arabidopsis`Y3148_ARATH^Y3148_ARATH^Q:51-524,…	MSTRG.48.2.p1	635-3109[+]	PF00560.33^LRR_1^Leucine Rich Repeat^3-19^E:8700`PF13516.6^LRR_6^Leucine Rich repeat^19-32^E:2000`PF00560.33^LRR_1^Leucine Rich Repeat^22-42^E:2600`PF13516.6^LRR_6^Leucine Rich repeat^67-77^E:5000`PF13516.6^LRR_6^Leucine Rich repeat^92-104^E:88`PF13855.6^LRR_8^Leucine rich repeat^93-150^E:1.2e-08`PF00560.33^LRR_1^Leucine Rich Repeat^93-109^E:79`PF13516.6^LRR_6^Leucine Rich repeat^116-130^E:0.49`P…	COG4886^leucine Rich Repeat	KEGG:ath:AT3G14840	GO:0005829^cellular_component^cytosol`GO:0016021^cellular_component^integral component of membrane`GO:0005886^cellular_component^plasma membrane`GO:0009506^cellular_component^plasmodesma`GO:0005524^molecular_function^ATP binding`GO:0004674^molecular_function^protein serine/threonine kinase activity`GO:0009861^biological_process^jasmonic acid and ethylene-dependent systemic resistance`GO:0046777^b…	GO:0005515^molecular_function^protein binding`GO:0004672^molecular_function^protein kinase activity`GO:0005524^molecular_function^ATP binding`GO:0006468^biological_process^protein phosphorylation
MSTRG.48	MSTRG.48.2	Y3148_ARATH^Y3148_ARATH^Q:566-3103,H:164-1019^58.98%ID^E:0^RecName: Full=Probable leucine-rich repeat receptor-like serine/threonine-protein kinase At3g14840;^Eukaryota; Viridiplantae; Streptophyta; Embryophyta; Tracheophyta; Spermatophyta; Magnoliopsida; eudicotyledons; Gunneridae; Pentapetalae; rosids; malvids; Brassicales; Brassicaceae; Camelineae; Arabidopsis`Y3148_ARATH^Y3148_ARATH^Q:51-524,…	MSTRG.48.2.p2	51-644[+]	.	COG4886^leucine Rich Repeat	KEGG:ath:AT3G14840	GO:0005829^cellular_component^cytosol`GO:0016021^cellular_component^integral component of membrane`GO:0005886^cellular_component^plasma membrane`GO:0009506^cellular_component^plasmodesma`GO:0005524^molecular_function^ATP binding`GO:0004674^molecular_function^protein serine/threonine kinase activity`GO:0009861^biological_process^jasmonic acid and ethylene-dependent systemic resistance`GO:0046777^b…	.
MSTRG.48	MSTRG.48.1	Y3148_ARATH^Y3148_ARATH^Q:176-3160,H:15-1019^58.522%ID^E:0^RecName: Full=Probable leucine-rich repeat receptor-like serine/threonine-protein kinase At3g14840;^Eukaryota; Viridiplantae; Streptophyta; Embryophyta; Tracheophyta; Spermatophyta; Magnoliopsida; eudicotyledons; Gunneridae; Pentapetalae; rosids; malvids; Brassicales; Brassicaceae; Camelineae; Arabidopsis	MSTRG.48.1.p1	140-3166[+]	PF13516.6^LRR_6^Leucine Rich repeat^110-119^E:4400`PF00560.33^LRR_1^Leucine Rich Repeat^111-127^E:120`PF13516.6^LRR_6^Leucine Rich repeat^156-170^E:440`PF00560.33^LRR_1^Leucine Rich Repeat^158-176^E:80`PF00560.33^LRR_1^Leucine Rich Repeat^182-203^E:890`PF13516.6^LRR_6^Leucine Rich repeat^203-216^E:2600`PF13516.6^LRR_6^Leucine Rich repeat^251-261^E:6300`PF13516.6^LRR_6^Leucine Rich repeat^276-288^…	COG4886^leucine Rich Repeat	KEGG:ath:AT3G14840	GO:0005829^cellular_component^cytosol`GO:0016021^cellular_component^integral component of membrane`GO:0005886^cellular_component^plasma membrane`GO:0009506^cellular_component^plasmodesma`GO:0005524^molecular_function^ATP binding`GO:0004674^molecular_function^protein serine/threonine kinase activity`GO:0009861^biological_process^jasmonic acid and ethylene-dependent systemic resistance`GO:0046777^b…	GO:0005515^molecular_function^protein binding`GO:0004672^molecular_function^protein kinase activity`GO:0005524^molecular_function^ATP binding`GO:0006468^biological_process^protein phosphorylation
MSTRG.48	MSTRG.48.1	Y3148_ARATH^Y3148_ARATH^Q:176-3160,H:15-1019^58.522%ID^E:0^RecName: Full=Probable leucine-rich repeat receptor-like serine/threonine-protein kinase At3g14840;^Eukaryota; Viridiplantae; Streptophyta; Embryophyta; Tracheophyta; Spermatophyta; Magnoliopsida; eudicotyledons; Gunneridae; Pentapetalae; rosids; malvids; Brassicales; Brassicaceae; Camelineae; Arabidopsis	MSTRG.48.1.p2	798-496[-]	.	COG4886^leucine Rich Repeat	KEGG:ath:AT3G14840	GO:0005829^cellular_component^cytosol`GO:0016021^cellular_component^integral component of membrane`GO:0005886^cellular_component^plasma membrane`GO:0009506^cellular_component^plasmodesma`GO:0005524^molecular_function^ATP binding`GO:0004674^molecular_function^protein serine/threonine kinase activity`GO:0009861^biological_process^jasmonic acid and ethylene-dependent systemic resistance`GO:0046777^b…	.
MSTRG.47	MSTRG.47.3	Y3148_ARATH^Y3148_ARATH^Q:571-2373,H:144-759^55.395%ID^E:0^RecName: Full=Probable leucine-rich repeat receptor-like serine/threonine-protein kinase At3g14840;^Eukaryota; Viridiplantae; Streptophyta; Embryophyta; Tracheophyta; Spermatophyta; Magnoliopsida; eudicotyledons; Gunneridae; Pentapetalae; rosids; malvids; Brassicales; Brassicaceae; Camelineae; Arabidopsis`Y3148_ARATH^Y3148_ARATH^Q:2472-32…	MSTRG.47.3.p1	835-2553[+]	PF13516.6^LRR_6^Leucine Rich repeat^47-59^E:8.7`PF13855.6^LRR_8^Leucine rich repeat^48-105^E:1.5e-08`PF00560.33^LRR_1^Leucine Rich Repeat^48-68^E:26`PF00560.33^LRR_1^Leucine Rich Repeat^72-94^E:0.012`PF13516.6^LRR_6^Leucine Rich repeat^72-85^E:0.036`PF00560.33^LRR_1^Leucine Rich Repeat^98-113^E:320`PF00560.33^LRR_1^Leucine Rich Repeat^120-132^E:1500`PF13516.6^LRR_6^Leucine Rich repeat^121-128^E:4…	COG4886^leucine Rich Repeat	KEGG:ath:AT3G14840	GO:0005829^cellular_component^cytosol`GO:0016021^cellular_component^integral component of membrane`GO:0005886^cellular_component^plasma membrane`GO:0009506^cellular_component^plasmodesma`GO:0005524^molecular_function^ATP binding`GO:0004674^molecular_function^protein serine/threonine kinase activity`GO:0009861^biological_process^jasmonic acid and ethylene-dependent systemic resistance`GO:0046777^b…	GO:0005515^molecular_function^protein binding`GO:0004672^molecular_function^protein kinase activity`GO:0005524^molecular_function^ATP binding`GO:0006468^biological_process^protein phosphorylation
MSTRG.47	MSTRG.47.3	Y3148_ARATH^Y3148_ARATH^Q:571-2373,H:144-759^55.395%ID^E:0^RecName: Full=Probable leucine-rich repeat receptor-like serine/threonine-protein kinase At3g14840;^Eukaryota; Viridiplantae; Streptophyta; Embryophyta; Tracheophyta; Spermatophyta; Magnoliopsida; eudicotyledons; Gunneridae; Pentapetalae; rosids; malvids; Brassicales; Brassicaceae; Camelineae; Arabidopsis`Y3148_ARATH^Y3148_ARATH^Q:2472-32…	MSTRG.47.3.p2	2736-3311[+]	PF07714.17^Pkinase_Tyr^Protein tyrosine kinase^1-102^E:5.3e-06	COG4886^leucine Rich Repeat	KEGG:ath:AT3G14840	GO:0005829^cellular_component^cytosol`GO:0016021^cellular_component^integral component of membrane`GO:0005886^cellular_component^plasma membrane`GO:0009506^cellular_component^plasmodesma`GO:0005524^molecular_function^ATP binding`GO:0004674^molecular_function^protein serine/threonine kinase activity`GO:0009861^biological_process^jasmonic acid and ethylene-dependent systemic resistance`GO:0046777^b…	GO:0004672^molecular_function^protein kinase activity`GO:0006468^biological_process^protein phosphorylation
MSTRG.47	MSTRG.47.3	Y3148_ARATH^Y3148_ARATH^Q:571-2373,H:144-759^55.395%ID^E:0^RecName: Full=Probable leucine-rich repeat receptor-like serine/threonine-protein kinase At3g14840;^Eukaryota; Viridiplantae; Streptophyta; Embryophyta; Tracheophyta; Spermatophyta; Magnoliopsida; eudicotyledons; Gunneridae; Pentapetalae; rosids; malvids; Brassicales; Brassicaceae; Camelineae; Arabidopsis`Y3148_ARATH^Y3148_ARATH^Q:2472-32…	MSTRG.47.3.p3	162-614[+]	.	COG4886^leucine Rich Repeat	KEGG:ath:AT3G14840	GO:0005829^cellular_component^cytosol`GO:0016021^cellular_component^integral component of membrane`GO:0005886^cellular_component^plasma membrane`GO:0009506^cellular_component^plasmodesma`GO:0005524^molecular_function^ATP binding`GO:0004674^molecular_function^protein serine/threonine kinase activity`GO:0009861^biological_process^jasmonic acid and ethylene-dependent systemic resistance`GO:0046777^b…	.
MSTRG.47	MSTRG.47.3	Y3148_ARATH^Y3148_ARATH^Q:571-2373,H:144-759^55.395%ID^E:0^RecName: Full=Probable leucine-rich repeat receptor-like serine/threonine-protein kinase At3g14840;^Eukaryota; Viridiplantae; Streptophyta; Embryophyta; Tracheophyta; Spermatophyta; Magnoliopsida; eudicotyledons; Gunneridae; Pentapetalae; rosids; malvids; Brassicales; Brassicaceae; Camelineae; Arabidopsis`Y3148_ARATH^Y3148_ARATH^Q:2472-32…	MSTRG.47.3.p4	427-122[-]	.	COG4886^leucine Rich Repeat	KEGG:ath:AT3G14840	GO:0005829^cellular_component^cytosol`GO:0016021^cellular_component^integral component of membrane`GO:0005886^cellular_component^plasma membrane`GO:0009506^cellular_component^plasmodesma`GO:0005524^molecular_function^ATP binding`GO:0004674^molecular_function^protein serine/threonine kinase activity`GO:0009861^biological_process^jasmonic acid and ethylene-dependent systemic resistance`GO:0046777^b…	.
MSTRG.47	MSTRG.47.2	Y3148_ARATH^Y3148_ARATH^Q:278-1387,H:18-400^52.956%ID^E:0^RecName: Full=Probable leucine-rich repeat receptor-like serine/threonine-protein kinase At3g14840;^Eukaryota; Viridiplantae; Streptophyta; Embryophyta; Tracheophyta; Spermatophyta; Magnoliopsida; eudicotyledons; Gunneridae; Pentapetalae; rosids; malvids; Brassicales; Brassicaceae; Camelineae; Arabidopsis`Y3148_ARATH^Y3148_ARATH^Q:2491-327…	MSTRG.47.2.p1	233-1489[+]	PF13516.6^LRR_6^Leucine Rich repeat^109-118^E:1600`PF00560.33^LRR_1^Leucine Rich Repeat^110-126^E:41`PF00560.33^LRR_1^Leucine Rich Repeat^138-151^E:18000`PF13516.6^LRR_6^Leucine Rich repeat^155-169^E:80`PF13855.6^LRR_8^Leucine rich repeat^156-215^E:1.1e-06`PF00560.33^LRR_1^Leucine Rich Repeat^157-178^E:17`PF00560.33^LRR_1^Leucine Rich Repeat^181-202^E:140`PF13516.6^LRR_6^Leucine Rich repeat^203-2…	COG4886^leucine Rich Repeat	KEGG:ath:AT3G14840	GO:0005829^cellular_component^cytosol`GO:0016021^cellular_component^integral component of membrane`GO:0005886^cellular_component^plasma membrane`GO:0009506^cellular_component^plasmodesma`GO:0005524^molecular_function^ATP binding`GO:0004674^molecular_function^protein serine/threonine kinase activity`GO:0009861^biological_process^jasmonic acid and ethylene-dependent systemic resistance`GO:0046777^b…	GO:0005515^molecular_function^protein binding
MSTRG.47	MSTRG.47.2	Y3148_ARATH^Y3148_ARATH^Q:278-1387,H:18-400^52.956%ID^E:0^RecName: Full=Probable leucine-rich repeat receptor-like serine/threonine-protein kinase At3g14840;^Eukaryota; Viridiplantae; Streptophyta; Embryophyta; Tracheophyta; Spermatophyta; Magnoliopsida; eudicotyledons; Gunneridae; Pentapetalae; rosids; malvids; Brassicales; Brassicaceae; Camelineae; Arabidopsis`Y3148_ARATH^Y3148_ARATH^Q:2491-327…	MSTRG.47.2.p2	2755-3330[+]	PF07714.17^Pkinase_Tyr^Protein tyrosine kinase^1-102^E:5.3e-06	COG4886^leucine Rich Repeat	KEGG:ath:AT3G14840	GO:0005829^cellular_component^cytosol`GO:0016021^cellular_component^integral component of membrane`GO:0005886^cellular_component^plasma membrane`GO:0009506^cellular_component^plasmodesma`GO:0005524^molecular_function^ATP binding`GO:0004674^molecular_function^protein serine/threonine kinase activity`GO:0009861^biological_process^jasmonic acid and ethylene-dependent systemic resistance`GO:0046777^b…	GO:0004672^molecular_function^protein kinase activity`GO:0006468^biological_process^protein phosphorylation
MSTRG.47	MSTRG.47.2	Y3148_ARATH^Y3148_ARATH^Q:278-1387,H:18-400^52.956%ID^E:0^RecName: Full=Probable leucine-rich repeat receptor-like serine/threonine-protein kinase At3g14840;^Eukaryota; Viridiplantae; Streptophyta; Embryophyta; Tracheophyta; Spermatophyta; Magnoliopsida; eudicotyledons; Gunneridae; Pentapetalae; rosids; malvids; Brassicales; Brassicaceae; Camelineae; Arabidopsis`Y3148_ARATH^Y3148_ARATH^Q:2491-327…	MSTRG.47.2.p3	1398-1961[+]	PF11721.8^Malectin^Malectin domain^18-180^E:1e-29	COG4886^leucine Rich Repeat	KEGG:ath:AT3G14840	GO:0005829^cellular_component^cytosol`GO:0016021^cellular_component^integral component of membrane`GO:0005886^cellular_component^plasma membrane`GO:0009506^cellular_component^plasmodesma`GO:0005524^molecular_function^ATP binding`GO:0004674^molecular_function^protein serine/threonine kinase activity`GO:0009861^biological_process^jasmonic acid and ethylene-dependent systemic resistance`GO:0046777^b…	.
MSTRG.47	MSTRG.47.2	Y3148_ARATH^Y3148_ARATH^Q:278-1387,H:18-400^52.956%ID^E:0^RecName: Full=Probable leucine-rich repeat receptor-like serine/threonine-protein kinase At3g14840;^Eukaryota; Viridiplantae; Streptophyta; Embryophyta; Tracheophyta; Spermatophyta; Magnoliopsida; eudicotyledons; Gunneridae; Pentapetalae; rosids; malvids; Brassicales; Brassicaceae; Camelineae; Arabidopsis`Y3148_ARATH^Y3148_ARATH^Q:2491-327…	MSTRG.47.2.p4	2051-2572[+]	PF00069.25^Pkinase^Protein kinase domain^29-113^E:4.8e-17`PF07714.17^Pkinase_Tyr^Protein tyrosine kinase^30-115^E:1.9e-18	COG4886^leucine Rich Repeat	KEGG:ath:AT3G14840	GO:0005829^cellular_component^cytosol`GO:0016021^cellular_component^integral component of membrane`GO:0005886^cellular_component^plasma membrane`GO:0009506^cellular_component^plasmodesma`GO:0005524^molecular_function^ATP binding`GO:0004674^molecular_function^protein serine/threonine kinase activity`GO:0009861^biological_process^jasmonic acid and ethylene-dependent systemic resistance`GO:0046777^b…	GO:0004672^molecular_function^protein kinase activity`GO:0005524^molecular_function^ATP binding`GO:0006468^biological_process^protein phosphorylation
MSTRG.47	MSTRG.47.2	Y3148_ARATH^Y3148_ARATH^Q:278-1387,H:18-400^52.956%ID^E:0^RecName: Full=Probable leucine-rich repeat receptor-like serine/threonine-protein kinase At3g14840;^Eukaryota; Viridiplantae; Streptophyta; Embryophyta; Tracheophyta; Spermatophyta; Magnoliopsida; eudicotyledons; Gunneridae; Pentapetalae; rosids; malvids; Brassicales; Brassicaceae; Camelineae; Arabidopsis`Y3148_ARATH^Y3148_ARATH^Q:2491-327…	MSTRG.47.2.p5	498-193[-]	.	COG4886^leucine Rich Repeat	KEGG:ath:AT3G14840	GO:0005829^cellular_component^cytosol`GO:0016021^cellular_component^integral component of membrane`GO:0005886^cellular_component^plasma membrane`GO:0009506^cellular_component^plasmodesma`GO:0005524^molecular_function^ATP binding`GO:0004674^molecular_function^protein serine/threonine kinase activity`GO:0009861^biological_process^jasmonic acid and ethylene-dependent systemic resistance`GO:0046777^b…	.
MSTRG.47	MSTRG.47.5	Y3148_ARATH^Y3148_ARATH^Q:64-1053,H:405-759^53.056%ID^E:2.7e-173^RecName: Full=Probable leucine-rich repeat receptor-like serine/threonine-protein kinase At3g14840;^Eukaryota; Viridiplantae; Streptophyta; Embryophyta; Tracheophyta; Spermatophyta; Magnoliopsida; eudicotyledons; Gunneridae; Pentapetalae; rosids; malvids; Brassicales; Brassicaceae; Camelineae; Arabidopsis`Y3148_ARATH^Y3148_ARATH^Q:1…	MSTRG.47.5.p1	10-1233[+]	PF11721.8^Malectin^Malectin domain^18-188^E:3.1e-32`PF00069.25^Pkinase^Protein kinase domain^263-347^E:3.1e-16`PF07714.17^Pkinase_Tyr^Protein tyrosine kinase^264-349^E:1.3e-17	COG4886^leucine Rich Repeat	KEGG:ath:AT3G14840	GO:0005829^cellular_component^cytosol`GO:0016021^cellular_component^integral component of membrane`GO:0005886^cellular_component^plasma membrane`GO:0009506^cellular_component^plasmodesma`GO:0005524^molecular_function^ATP binding`GO:0004674^molecular_function^protein serine/threonine kinase activity`GO:0009861^biological_process^jasmonic acid and ethylene-dependent systemic resistance`GO:0046777^b…	GO:0004672^molecular_function^protein kinase activity`GO:0005524^molecular_function^ATP binding`GO:0006468^biological_process^protein phosphorylation
MSTRG.47	MSTRG.47.5	Y3148_ARATH^Y3148_ARATH^Q:64-1053,H:405-759^53.056%ID^E:2.7e-173^RecName: Full=Probable leucine-rich repeat receptor-like serine/threonine-protein kinase At3g14840;^Eukaryota; Viridiplantae; Streptophyta; Embryophyta; Tracheophyta; Spermatophyta; Magnoliopsida; eudicotyledons; Gunneridae; Pentapetalae; rosids; malvids; Brassicales; Brassicaceae; Camelineae; Arabidopsis`Y3148_ARATH^Y3148_ARATH^Q:1…	MSTRG.47.5.p2	1416-1991[+]	PF07714.17^Pkinase_Tyr^Protein tyrosine kinase^1-102^E:5.3e-06	COG4886^leucine Rich Repeat	KEGG:ath:AT3G14840	GO:0005829^cellular_component^cytosol`GO:0016021^cellular_component^integral component of membrane`GO:0005886^cellular_component^plasma membrane`GO:0009506^cellular_component^plasmodesma`GO:0005524^molecular_function^ATP binding`GO:0004674^molecular_function^protein serine/threonine kinase activity`GO:0009861^biological_process^jasmonic acid and ethylene-dependent systemic resistance`GO:0046777^b…	GO:0004672^molecular_function^protein kinase activity`GO:0006468^biological_process^protein phosphorylation
MSTRG.47	MSTRG.47.1	Y3148_ARATH^Y3148_ARATH^Q:300-3245,H:18-1019^55.929%ID^E:0^RecName: Full=Probable leucine-rich repeat receptor-like serine/threonine-protein kinase At3g14840;^Eukaryota; Viridiplantae; Streptophyta; Embryophyta; Tracheophyta; Spermatophyta; Magnoliopsida; eudicotyledons; Gunneridae; Pentapetalae; rosids; malvids; Brassicales; Brassicaceae; Camelineae; Arabidopsis	MSTRG.47.1.p1	255-3296[+]	PF13516.6^LRR_6^Leucine Rich repeat^109-118^E:4500`PF00560.33^LRR_1^Leucine Rich Repeat^110-126^E:120`PF13516.6^LRR_6^Leucine Rich repeat^155-169^E:220`PF00560.33^LRR_1^Leucine Rich Repeat^157-178^E:50`PF00560.33^LRR_1^Leucine Rich Repeat^181-202^E:390`PF13516.6^LRR_6^Leucine Rich repeat^203-216^E:2200`PF00560.33^LRR_1^Leucine Rich Repeat^205-225^E:2100`PF13516.6^LRR_6^Leucine Rich repeat^275-287…	COG4886^leucine Rich Repeat	KEGG:ath:AT3G14840	GO:0005829^cellular_component^cytosol`GO:0016021^cellular_component^integral component of membrane`GO:0005886^cellular_component^plasma membrane`GO:0009506^cellular_component^plasmodesma`GO:0005524^molecular_function^ATP binding`GO:0004674^molecular_function^protein serine/threonine kinase activity`GO:0009861^biological_process^jasmonic acid and ethylene-dependent systemic resistance`GO:0046777^b…	GO:0005515^molecular_function^protein binding`GO:0004672^molecular_function^protein kinase activity`GO:0006468^biological_process^protein phosphorylation`GO:0005524^molecular_function^ATP binding
MSTRG.47	MSTRG.47.1	Y3148_ARATH^Y3148_ARATH^Q:300-3245,H:18-1019^55.929%ID^E:0^RecName: Full=Probable leucine-rich repeat receptor-like serine/threonine-protein kinase At3g14840;^Eukaryota; Viridiplantae; Streptophyta; Embryophyta; Tracheophyta; Spermatophyta; Magnoliopsida; eudicotyledons; Gunneridae; Pentapetalae; rosids; malvids; Brassicales; Brassicaceae; Camelineae; Arabidopsis	MSTRG.47.1.p2	520-215[-]	.	COG4886^leucine Rich Repeat	KEGG:ath:AT3G14840	GO:0005829^cellular_component^cytosol`GO:0016021^cellular_component^integral component of membrane`GO:0005886^cellular_component^plasma membrane`GO:0009506^cellular_component^plasmodesma`GO:0005524^molecular_function^ATP binding`GO:0004674^molecular_function^protein serine/threonine kinase activity`GO:0009861^biological_process^jasmonic acid and ethylene-dependent systemic resistance`GO:0046777^b…	.
MSTRG.47	MSTRG.47.4	Y3148_ARATH^Y3148_ARATH^Q:450-2855,H:198-1018^55.556%ID^E:0^RecName: Full=Probable leucine-rich repeat receptor-like serine/threonine-protein kinase At3g14840;^Eukaryota; Viridiplantae; Streptophyta; Embryophyta; Tracheophyta; Spermatophyta; Magnoliopsida; eudicotyledons; Gunneridae; Pentapetalae; rosids; malvids; Brassicales; Brassicaceae; Camelineae; Arabidopsis`Y3148_ARATH^Y3148_ARATH^Q:4-312,…	MSTRG.47.4.p1	552-2909[+]	PF13516.6^LRR_6^Leucine Rich repeat^47-59^E:12`PF13855.6^LRR_8^Leucine rich repeat^48-105^E:2.3e-08`PF00560.33^LRR_1^Leucine Rich Repeat^48-68^E:38`PF00560.33^LRR_1^Leucine Rich Repeat^72-94^E:0.018`PF13516.6^LRR_6^Leucine Rich repeat^72-85^E:0.051`PF00560.33^LRR_1^Leucine Rich Repeat^98-113^E:460`PF00560.33^LRR_1^Leucine Rich Repeat^120-132^E:2300`PF13516.6^LRR_6^Leucine Rich repeat^121-128^E:58…	COG4886^leucine Rich Repeat	KEGG:ath:AT3G14840	GO:0005829^cellular_component^cytosol`GO:0016021^cellular_component^integral component of membrane`GO:0005886^cellular_component^plasma membrane`GO:0009506^cellular_component^plasmodesma`GO:0005524^molecular_function^ATP binding`GO:0004674^molecular_function^protein serine/threonine kinase activity`GO:0009861^biological_process^jasmonic acid and ethylene-dependent systemic resistance`GO:0046777^b…	GO:0005515^molecular_function^protein binding`GO:0004672^molecular_function^protein kinase activity`GO:0005524^molecular_function^ATP binding`GO:0006468^biological_process^protein phosphorylation
MSTRG.47	MSTRG.47.4	Y3148_ARATH^Y3148_ARATH^Q:450-2855,H:198-1018^55.556%ID^E:0^RecName: Full=Probable leucine-rich repeat receptor-like serine/threonine-protein kinase At3g14840;^Eukaryota; Viridiplantae; Streptophyta; Embryophyta; Tracheophyta; Spermatophyta; Magnoliopsida; eudicotyledons; Gunneridae; Pentapetalae; rosids; malvids; Brassicales; Brassicaceae; Camelineae; Arabidopsis`Y3148_ARATH^Y3148_ARATH^Q:4-312,…	MSTRG.47.4.p2	1-357[+]	.	COG4886^leucine Rich Repeat	KEGG:ath:AT3G14840	GO:0005829^cellular_component^cytosol`GO:0016021^cellular_component^integral component of membrane`GO:0005886^cellular_component^plasma membrane`GO:0009506^cellular_component^plasmodesma`GO:0005524^molecular_function^ATP binding`GO:0004674^molecular_function^protein serine/threonine kinase activity`GO:0009861^biological_process^jasmonic acid and ethylene-dependent systemic resistance`GO:0046777^b…	.
MSTRG.49	MSTRG.49.3	Y1534_ARATH^Y1534_ARATH^Q:445-909,H:484-640^54.777%ID^E:4.38e-89^RecName: Full=Probable LRR receptor-like serine/threonine-protein kinase At1g53420;^Eukaryota; Viridiplantae; Streptophyta; Embryophyta; Tracheophyta; Spermatophyta; Magnoliopsida; eudicotyledons; Gunneridae; Pentapetalae; rosids; malvids; Brassicales; Brassicaceae; Camelineae; Arabidopsis`Y1534_ARATH^Y1534_ARATH^Q:990-1205,H:640-71…	.	.	.	COG4886^leucine Rich Repeat	KEGG:ath:AT1G53420	GO:0016021^cellular_component^integral component of membrane`GO:0005886^cellular_component^plasma membrane`GO:0009506^cellular_component^plasmodesma`GO:0005524^molecular_function^ATP binding`GO:0004674^molecular_function^protein serine/threonine kinase activity`GO:0046777^biological_process^protein autophosphorylation	.
MSTRG.49	MSTRG.49.2	Y3148_ARATH^Y3148_ARATH^Q:1136-2587,H:274-767^49.902%ID^E:2.13e-144^RecName: Full=Probable leucine-rich repeat receptor-like serine/threonine-protein kinase At3g14840;^Eukaryota; Viridiplantae; Streptophyta; Embryophyta; Tracheophyta; Spermatophyta; Magnoliopsida; eudicotyledons; Gunneridae; Pentapetalae; rosids; malvids; Brassicales; Brassicaceae; Camelineae; Arabidopsis`Y3148_ARATH^Y3148_ARATH^…	MSTRG.49.2.p1	3-914[+]	PF13516.6^LRR_6^Leucine Rich repeat^108-117^E:900`PF00560.33^LRR_1^Leucine Rich Repeat^109-125^E:16`PF00560.33^LRR_1^Leucine Rich Repeat^137-150^E:14000`PF13516.6^LRR_6^Leucine Rich repeat^154-168^E:54`PF00560.33^LRR_1^Leucine Rich Repeat^156-177^E:11`PF13516.6^LRR_6^Leucine Rich repeat^178-193^E:250`PF00560.33^LRR_1^Leucine Rich Repeat^180-201^E:32`PF00560.33^LRR_1^Leucine Rich Repeat^205-224^E:…	COG4886^leucine Rich Repeat	KEGG:ath:AT3G14840	GO:0005829^cellular_component^cytosol`GO:0016021^cellular_component^integral component of membrane`GO:0005886^cellular_component^plasma membrane`GO:0009506^cellular_component^plasmodesma`GO:0005524^molecular_function^ATP binding`GO:0004674^molecular_function^protein serine/threonine kinase activity`GO:0009861^biological_process^jasmonic acid and ethylene-dependent systemic resistance`GO:0046777^b…	GO:0005515^molecular_function^protein binding
MSTRG.49	MSTRG.49.2	Y3148_ARATH^Y3148_ARATH^Q:1136-2587,H:274-767^49.902%ID^E:2.13e-144^RecName: Full=Probable leucine-rich repeat receptor-like serine/threonine-protein kinase At3g14840;^Eukaryota; Viridiplantae; Streptophyta; Embryophyta; Tracheophyta; Spermatophyta; Magnoliopsida; eudicotyledons; Gunneridae; Pentapetalae; rosids; malvids; Brassicales; Brassicaceae; Camelineae; Arabidopsis`Y3148_ARATH^Y3148_ARATH^…	MSTRG.49.2.p2	1790-2587[+]	PF11721.8^Malectin^Malectin domain^3-97^E:3.7e-30`PF00069.25^Pkinase^Protein kinase domain^172-256^E:8.2e-17`PF07714.17^Pkinase_Tyr^Protein tyrosine kinase^174-262^E:4.5e-18	COG4886^leucine Rich Repeat	KEGG:ath:AT3G14840	GO:0005829^cellular_component^cytosol`GO:0016021^cellular_component^integral component of membrane`GO:0005886^cellular_component^plasma membrane`GO:0009506^cellular_component^plasmodesma`GO:0005524^molecular_function^ATP binding`GO:0004674^molecular_function^protein serine/threonine kinase activity`GO:0009861^biological_process^jasmonic acid and ethylene-dependent systemic resistance`GO:0046777^b…	GO:0004672^molecular_function^protein kinase activity`GO:0005524^molecular_function^ATP binding`GO:0006468^biological_process^protein phosphorylation
MSTRG.49	MSTRG.49.1	Y3148_ARATH^Y3148_ARATH^Q:114-2234,H:33-758^55.374%ID^E:0^RecName: Full=Probable leucine-rich repeat receptor-like serine/threonine-protein kinase At3g14840;^Eukaryota; Viridiplantae; Streptophyta; Embryophyta; Tracheophyta; Spermatophyta; Magnoliopsida; eudicotyledons; Gunneridae; Pentapetalae; rosids; malvids; Brassicales; Brassicaceae; Camelineae; Arabidopsis	MSTRG.49.1.p1	3-2234[+]	PF13516.6^LRR_6^Leucine Rich repeat^114-123^E:2600`PF00560.33^LRR_1^Leucine Rich Repeat^115-131^E:47`PF13516.6^LRR_6^Leucine Rich repeat^160-174^E:160`PF00560.33^LRR_1^Leucine Rich Repeat^162-183^E:35`PF13516.6^LRR_6^Leucine Rich repeat^184-199^E:720`PF00560.33^LRR_1^Leucine Rich Repeat^186-207^E:96`PF00560.33^LRR_1^Leucine Rich Repeat^233-255^E:18000`PF13516.6^LRR_6^Leucine Rich repeat^255-265^E…	COG4886^leucine Rich Repeat	KEGG:ath:AT3G14840	GO:0005829^cellular_component^cytosol`GO:0016021^cellular_component^integral component of membrane`GO:0005886^cellular_component^plasma membrane`GO:0009506^cellular_component^plasmodesma`GO:0005524^molecular_function^ATP binding`GO:0004674^molecular_function^protein serine/threonine kinase activity`GO:0009861^biological_process^jasmonic acid and ethylene-dependent systemic resistance`GO:0046777^b…	GO:0005515^molecular_function^protein binding`GO:0004672^molecular_function^protein kinase activity`GO:0005524^molecular_function^ATP binding`GO:0006468^biological_process^protein phosphorylation
MSTRG.45	MSTRG.45.1	.	MSTRG.45.1.p1	623-2041[+]	.	.	.	.	.
MSTRG.44	MSTRG.44.2	BEH4_ARATH^BEH4_ARATH^Q:424-1173,H:70-325^65.66%ID^E:4.13e-65^RecName: Full=BES1/BZR1 homolog protein 4;^Eukaryota; Viridiplantae; Streptophyta; Embryophyta; Tracheophyta; Spermatophyta; Magnoliopsida; eudicotyledons; Gunneridae; Pentapetalae; rosids; malvids; Brassicales; Brassicaceae; Camelineae; Arabidopsis	MSTRG.44.2.p1	430-1176[+]	PF05687.13^BES1_N^BES1/BZR1 plant transcription factor, N-terminal^2-67^E:8.3e-11	ENOG410YESP^BES1 BZR1 homolog protein	KEGG:ath:AT1G78700	GO:0003677^molecular_function^DNA binding`GO:0003700^molecular_function^DNA-binding transcription factor activity`GO:0009742^biological_process^brassinosteroid mediated signaling pathway`GO:0006355^biological_process^regulation of transcription, DNA-templated`GO:0006351^biological_process^transcription, DNA-templated	.
MSTRG.44	MSTRG.44.1	BEH4_ARATH^BEH4_ARATH^Q:354-1310,H:1-325^71.557%ID^E:3.77e-101^RecName: Full=BES1/BZR1 homolog protein 4;^Eukaryota; Viridiplantae; Streptophyta; Embryophyta; Tracheophyta; Spermatophyta; Magnoliopsida; eudicotyledons; Gunneridae; Pentapetalae; rosids; malvids; Brassicales; Brassicaceae; Camelineae; Arabidopsis	MSTRG.44.1.p1	354-1313[+]	PF05687.13^BES1_N^BES1/BZR1 plant transcription factor, N-terminal^3-138^E:7.8e-65	ENOG410YESP^BES1 BZR1 homolog protein	KEGG:ath:AT1G78700	GO:0003677^molecular_function^DNA binding`GO:0003700^molecular_function^DNA-binding transcription factor activity`GO:0009742^biological_process^brassinosteroid mediated signaling pathway`GO:0006355^biological_process^regulation of transcription, DNA-templated`GO:0006351^biological_process^transcription, DNA-templated	.
MSTRG.44	MSTRG.44.1	BEH4_ARATH^BEH4_ARATH^Q:354-1310,H:1-325^71.557%ID^E:3.77e-101^RecName: Full=BES1/BZR1 homolog protein 4;^Eukaryota; Viridiplantae; Streptophyta; Embryophyta; Tracheophyta; Spermatophyta; Magnoliopsida; eudicotyledons; Gunneridae; Pentapetalae; rosids; malvids; Brassicales; Brassicaceae; Camelineae; Arabidopsis	MSTRG.44.1.p2	523-852[+]	.	ENOG410YESP^BES1 BZR1 homolog protein	KEGG:ath:AT1G78700	GO:0003677^molecular_function^DNA binding`GO:0003700^molecular_function^DNA-binding transcription factor activity`GO:0009742^biological_process^brassinosteroid mediated signaling pathway`GO:0006355^biological_process^regulation of transcription, DNA-templated`GO:0006351^biological_process^transcription, DNA-templated	.
MSTRG.225	MSTRG.225.1	PI3K_ARATH^PI3K_ARATH^Q:100-450,H:101-217^66.667%ID^E:5.26e-46^RecName: Full=Phosphatidylinositol 3-kinase VPS34 {ECO:0000303|PubMed:7972072};^Eukaryota; Viridiplantae; Streptophyta; Embryophyta; Tracheophyta; Spermatophyta; Magnoliopsida; eudicotyledons; Gunneridae; Pentapetalae; rosids; malvids; Brassicales; Brassicaceae; Camelineae; Arabidopsis	MSTRG.225.1.p1	139-450[+]	PF00792.24^PI3K_C2^Phosphoinositide 3-kinase C2^2-76^E:2.7e-15	COG5032^phosphatidylinositol kinase activity	KEGG:ath:AT1G60490`KO:K00914	GO:0005737^cellular_component^cytoplasm`GO:0005768^cellular_component^endosome`GO:0016020^cellular_component^membrane`GO:0005777^cellular_component^peroxisome`GO:0000407^cellular_component^phagophore assembly site`GO:0034271^cellular_component^phosphatidylinositol 3-kinase complex, class III, type I`GO:0034272^cellular_component^phosphatidylinositol 3-kinase complex, class III, type II`GO:0016303…	.
MSTRG.225	MSTRG.225.3	.	.	.	.	.	.	.	.
MSTRG.225	MSTRG.225.2	.	.	.	.	.	.	.	.
MSTRG.158	MSTRG.158.1	STI_ARATH^STI_ARATH^Q:1128-2594,H:446-989^42.23%ID^E:2.36e-109^RecName: Full=Protein STICHEL;^Eukaryota; Viridiplantae; Streptophyta; Embryophyta; Tracheophyta; Spermatophyta; Magnoliopsida; eudicotyledons; Gunneridae; Pentapetalae; rosids; malvids; Brassicales; Brassicaceae; Camelineae; Arabidopsis	MSTRG.158.1.p1	219-3212[+]	PF13177.6^DNA_pol3_delta2^DNA polymerase III, delta subunit^324-481^E:1.2e-25`PF00004.29^AAA^ATPase family associated with various cellular activities (AAA)^345-475^E:2.1e-08`PF12169.8^DNA_pol3_gamma3^DNA polymerase III subunits gamma and tau domain III^537-665^E:8.2e-07	COG2812^dna polymerase iii subunits gamma and tau	KEGG:ath:AT2G02480	GO:0009360^cellular_component^DNA polymerase III complex`GO:0005663^cellular_component^DNA replication factor C complex`GO:0005634^cellular_component^nucleus`GO:0005886^cellular_component^plasma membrane`GO:0005524^molecular_function^ATP binding`GO:0003677^molecular_function^DNA binding`GO:0003887^molecular_function^DNA-directed DNA polymerase activity`GO:0006261^biological_process^DNA-dependent …	GO:0005524^molecular_function^ATP binding`GO:0003887^molecular_function^DNA-directed DNA polymerase activity
MSTRG.221	MSTRG.221.1	RMI1_ARATH^RMI1_ARATH^Q:68-547,H:469-627^56.522%ID^E:7.63e-49^RecName: Full=RecQ-mediated genome instability protein 1;^Eukaryota; Viridiplantae; Streptophyta; Embryophyta; Tracheophyta; Spermatophyta; Magnoliopsida; eudicotyledons; Gunneridae; Pentapetalae; rosids; malvids; Brassicales; Brassicaceae; Camelineae; Arabidopsis	MSTRG.221.1.p1	2-610[+]	PF16099.5^RMI1_C^Recq-mediated genome instability protein 1, C-terminal OB-fold^37-181^E:4.1e-35	.	KEGG:ath:AT5G63540`KO:K10990	GO:0016604^cellular_component^nuclear body`GO:0005654^cellular_component^nucleoplasm`GO:0031422^cellular_component^RecQ family helicase-topoisomerase III complex`GO:0000166^molecular_function^nucleotide binding`GO:0000724^biological_process^double-strand break repair via homologous recombination`GO:0000712^biological_process^resolution of meiotic recombination intermediates	GO:0000166^molecular_function^nucleotide binding
MSTRG.57	MSTRG.57.1	DNAT1_ARATH^DNAT1_ARATH^Q:187-636,H:4-156^58.17%ID^E:7.77e-60^RecName: Full=1,4-dihydroxy-2-naphthoyl-CoA thioesterase 1 {ECO:0000303|PubMed:22372525};^Eukaryota; Viridiplantae; Streptophyta; Embryophyta; Tracheophyta; Spermatophyta; Magnoliopsida; eudicotyledons; Gunneridae; Pentapetalae; rosids; malvids; Brassicales; Brassicaceae; Camelineae; Arabidopsis	MSTRG.57.1.p1	1337-492[-]	PF05691.12^Raffinose_syn^Raffinose synthase or seed imbibition protein Sip1^50-196^E:5.8e-48	COG2050^thioesterase Superfamily protein	KEGG:ath:AT1G48320`KO:K19222	GO:0005777^cellular_component^peroxisome`GO:0061522^molecular_function^1,4-dihydroxy-2-naphthoyl-CoA thioesterase activity`GO:0016289^molecular_function^CoA hydrolase activity`GO:0042372^biological_process^phylloquinone biosynthetic process`GO:0051289^biological_process^protein homotetramerization	.
MSTRG.57	MSTRG.57.1	DNAT1_ARATH^DNAT1_ARATH^Q:187-636,H:4-156^58.17%ID^E:7.77e-60^RecName: Full=1,4-dihydroxy-2-naphthoyl-CoA thioesterase 1 {ECO:0000303|PubMed:22372525};^Eukaryota; Viridiplantae; Streptophyta; Embryophyta; Tracheophyta; Spermatophyta; Magnoliopsida; eudicotyledons; Gunneridae; Pentapetalae; rosids; malvids; Brassicales; Brassicaceae; Camelineae; Arabidopsis	MSTRG.57.1.p2	142-642[+]	PF03061.22^4HBT^Thioesterase superfamily^57-126^E:6.5e-13	COG2050^thioesterase Superfamily protein	KEGG:ath:AT1G48320`KO:K19222	GO:0005777^cellular_component^peroxisome`GO:0061522^molecular_function^1,4-dihydroxy-2-naphthoyl-CoA thioesterase activity`GO:0016289^molecular_function^CoA hydrolase activity`GO:0042372^biological_process^phylloquinone biosynthetic process`GO:0051289^biological_process^protein homotetramerization	.
MSTRG.57	MSTRG.57.1	DNAT1_ARATH^DNAT1_ARATH^Q:187-636,H:4-156^58.17%ID^E:7.77e-60^RecName: Full=1,4-dihydroxy-2-naphthoyl-CoA thioesterase 1 {ECO:0000303|PubMed:22372525};^Eukaryota; Viridiplantae; Streptophyta; Embryophyta; Tracheophyta; Spermatophyta; Magnoliopsida; eudicotyledons; Gunneridae; Pentapetalae; rosids; malvids; Brassicales; Brassicaceae; Camelineae; Arabidopsis	MSTRG.57.1.p3	760-1224[+]	.	COG2050^thioesterase Superfamily protein	KEGG:ath:AT1G48320`KO:K19222	GO:0005777^cellular_component^peroxisome`GO:0061522^molecular_function^1,4-dihydroxy-2-naphthoyl-CoA thioesterase activity`GO:0016289^molecular_function^CoA hydrolase activity`GO:0042372^biological_process^phylloquinone biosynthetic process`GO:0051289^biological_process^protein homotetramerization	.
MSTRG.57	MSTRG.57.2	DNAT1_ARATH^DNAT1_ARATH^Q:187-645,H:4-156^57.516%ID^E:8.58e-63^RecName: Full=1,4-dihydroxy-2-naphthoyl-CoA thioesterase 1 {ECO:0000303|PubMed:22372525};^Eukaryota; Viridiplantae; Streptophyta; Embryophyta; Tracheophyta; Spermatophyta; Magnoliopsida; eudicotyledons; Gunneridae; Pentapetalae; rosids; malvids; Brassicales; Brassicaceae; Camelineae; Arabidopsis	MSTRG.57.2.p1	142-648[+]	PF03061.22^4HBT^Thioesterase superfamily^57-126^E:6.7e-13	COG2050^thioesterase Superfamily protein	KEGG:ath:AT1G48320`KO:K19222	GO:0005777^cellular_component^peroxisome`GO:0061522^molecular_function^1,4-dihydroxy-2-naphthoyl-CoA thioesterase activity`GO:0016289^molecular_function^CoA hydrolase activity`GO:0042372^biological_process^phylloquinone biosynthetic process`GO:0051289^biological_process^protein homotetramerization	.
MSTRG.61	MSTRG.61.1	LOB_ARATH^LOB_ARATH^Q:2-457,H:28-184^60.119%ID^E:5.15e-53^RecName: Full=Protein LATERAL ORGAN BOUNDARIES;^Eukaryota; Viridiplantae; Streptophyta; Embryophyta; Tracheophyta; Spermatophyta; Magnoliopsida; eudicotyledons; Gunneridae; Pentapetalae; rosids; malvids; Brassicales; Brassicaceae; Camelineae; Arabidopsis	MSTRG.61.1.p1	2-478[+]	PF03195.14^LOB^Lateral organ boundaries (LOB) domain^1-81^E:9.5e-30	ENOG4111S1U^lob domain-containing protein	KEGG:ath:AT5G63090	GO:0007275^biological_process^multicellular organism development`GO:0010199^biological_process^organ boundary specification between lateral organs and the meristem	.
MSTRG.61	MSTRG.61.1	LOB_ARATH^LOB_ARATH^Q:2-457,H:28-184^60.119%ID^E:5.15e-53^RecName: Full=Protein LATERAL ORGAN BOUNDARIES;^Eukaryota; Viridiplantae; Streptophyta; Embryophyta; Tracheophyta; Spermatophyta; Magnoliopsida; eudicotyledons; Gunneridae; Pentapetalae; rosids; malvids; Brassicales; Brassicaceae; Camelineae; Arabidopsis	MSTRG.61.1.p2	319-2[-]	.	ENOG4111S1U^lob domain-containing protein	KEGG:ath:AT5G63090	GO:0007275^biological_process^multicellular organism development`GO:0010199^biological_process^organ boundary specification between lateral organs and the meristem	.
MSTRG.105	MSTRG.105.1	C71A8_MENPI^C71A8_MENPI^Q:875-1654,H:250-500^58.015%ID^E:1.3e-128^RecName: Full=Cytochrome P450 71A8;^Eukaryota; Viridiplantae; Streptophyta; Embryophyta; Tracheophyta; Spermatophyta; Magnoliopsida; eudicotyledons; Gunneridae; Pentapetalae; asterids; lamiids; Lamiales; Lamiaceae; Nepetoideae; Mentheae; Mentha`C71A8_MENPI^C71A8_MENPI^Q:150-887,H:20-253^43.145%ID^E:1.3e-128^RecName: Full=Cytochrome…	MSTRG.105.1.p1	905-1675[+]	PF00067.22^p450^Cytochrome P450^20-236^E:6.9e-69	.	.	GO:0016021^cellular_component^integral component of membrane`GO:0020037^molecular_function^heme binding`GO:0005506^molecular_function^iron ion binding`GO:0004497^molecular_function^monooxygenase activity`GO:0016705^molecular_function^oxidoreductase activity, acting on paired donors, with incorporation or reduction of molecular oxygen	GO:0005506^molecular_function^iron ion binding`GO:0016705^molecular_function^oxidoreductase activity, acting on paired donors, with incorporation or reduction of molecular oxygen`GO:0020037^molecular_function^heme binding`GO:0055114^biological_process^oxidation-reduction process
MSTRG.105	MSTRG.105.1	C71A8_MENPI^C71A8_MENPI^Q:875-1654,H:250-500^58.015%ID^E:1.3e-128^RecName: Full=Cytochrome P450 71A8;^Eukaryota; Viridiplantae; Streptophyta; Embryophyta; Tracheophyta; Spermatophyta; Magnoliopsida; eudicotyledons; Gunneridae; Pentapetalae; asterids; lamiids; Lamiales; Lamiaceae; Nepetoideae; Mentheae; Mentha`C71A8_MENPI^C71A8_MENPI^Q:150-887,H:20-253^43.145%ID^E:1.3e-128^RecName: Full=Cytochrome…	MSTRG.105.1.p2	147-908[+]	PF00067.22^p450^Cytochrome P450^34-239^E:4.2e-24	.	.	GO:0016021^cellular_component^integral component of membrane`GO:0020037^molecular_function^heme binding`GO:0005506^molecular_function^iron ion binding`GO:0004497^molecular_function^monooxygenase activity`GO:0016705^molecular_function^oxidoreductase activity, acting on paired donors, with incorporation or reduction of molecular oxygen	GO:0005506^molecular_function^iron ion binding`GO:0016705^molecular_function^oxidoreductase activity, acting on paired donors, with incorporation or reduction of molecular oxygen`GO:0020037^molecular_function^heme binding`GO:0055114^biological_process^oxidation-reduction process
MSTRG.101	MSTRG.101.1	C71A8_MENPI^C71A8_MENPI^Q:27-1556,H:8-500^52.233%ID^E:3.48e-170^RecName: Full=Cytochrome P450 71A8;^Eukaryota; Viridiplantae; Streptophyta; Embryophyta; Tracheophyta; Spermatophyta; Magnoliopsida; eudicotyledons; Gunneridae; Pentapetalae; asterids; lamiids; Lamiales; Lamiaceae; Nepetoideae; Mentheae; Mentha	MSTRG.101.1.p1	249-1577[+]	PF00067.22^p450^Cytochrome P450^3-419^E:5.8e-92	.	.	GO:0016021^cellular_component^integral component of membrane`GO:0020037^molecular_function^heme binding`GO:0005506^molecular_function^iron ion binding`GO:0004497^molecular_function^monooxygenase activity`GO:0016705^molecular_function^oxidoreductase activity, acting on paired donors, with incorporation or reduction of molecular oxygen	GO:0005506^molecular_function^iron ion binding`GO:0016705^molecular_function^oxidoreductase activity, acting on paired donors, with incorporation or reduction of molecular oxygen`GO:0020037^molecular_function^heme binding`GO:0055114^biological_process^oxidation-reduction process
MSTRG.153	MSTRG.153.2	MSRA_SOLLC^MSRA_SOLLC^Q:208-765,H:11-196^82.796%ID^E:1.31e-111^RecName: Full=Peptide methionine sulfoxide reductase;^Eukaryota; Viridiplantae; Streptophyta; Embryophyta; Tracheophyta; Spermatophyta; Magnoliopsida; eudicotyledons; Gunneridae; Pentapetalae; asterids; lamiids; Solanales; Solanaceae; Solanoideae; Solaneae; Solanum; Lycopersicon	MSTRG.153.2.p1	175-768[+]	PF01625.21^PMSR^Peptide methionine sulfoxide reductase^32-177^E:9.7e-62	COG0225^Has an important function as a repair enzyme for proteins that have been inactivated by oxidation. Catalyzes the reversible oxidation-reduction of methionine sulfoxide in proteins to methionine (By similarity)	KEGG:sly:101253577`KO:K07304	GO:0005737^cellular_component^cytoplasm`GO:0036456^molecular_function^L-methionine-(S)-S-oxide reductase activity`GO:0008113^molecular_function^peptide-methionine (S)-S-oxide reductase activity`GO:0034599^biological_process^cellular response to oxidative stress	GO:0008113^molecular_function^peptide-methionine (S)-S-oxide reductase activity`GO:0055114^biological_process^oxidation-reduction process
MSTRG.153	MSTRG.153.2	MSRA_SOLLC^MSRA_SOLLC^Q:208-765,H:11-196^82.796%ID^E:1.31e-111^RecName: Full=Peptide methionine sulfoxide reductase;^Eukaryota; Viridiplantae; Streptophyta; Embryophyta; Tracheophyta; Spermatophyta; Magnoliopsida; eudicotyledons; Gunneridae; Pentapetalae; asterids; lamiids; Solanales; Solanaceae; Solanoideae; Solaneae; Solanum; Lycopersicon	MSTRG.153.2.p2	790-1113[+]	.	COG0225^Has an important function as a repair enzyme for proteins that have been inactivated by oxidation. Catalyzes the reversible oxidation-reduction of methionine sulfoxide in proteins to methionine (By similarity)	KEGG:sly:101253577`KO:K07304	GO:0005737^cellular_component^cytoplasm`GO:0036456^molecular_function^L-methionine-(S)-S-oxide reductase activity`GO:0008113^molecular_function^peptide-methionine (S)-S-oxide reductase activity`GO:0034599^biological_process^cellular response to oxidative stress	.
MSTRG.153	MSTRG.153.4	MSRA_SOLLC^MSRA_SOLLC^Q:78-635,H:11-196^82.796%ID^E:6.63e-113^RecName: Full=Peptide methionine sulfoxide reductase;^Eukaryota; Viridiplantae; Streptophyta; Embryophyta; Tracheophyta; Spermatophyta; Magnoliopsida; eudicotyledons; Gunneridae; Pentapetalae; asterids; lamiids; Solanales; Solanaceae; Solanoideae; Solaneae; Solanum; Lycopersicon	MSTRG.153.4.p1	45-638[+]	PF01625.21^PMSR^Peptide methionine sulfoxide reductase^32-177^E:9.7e-62	COG0225^Has an important function as a repair enzyme for proteins that have been inactivated by oxidation. Catalyzes the reversible oxidation-reduction of methionine sulfoxide in proteins to methionine (By similarity)	KEGG:sly:101253577`KO:K07304	GO:0005737^cellular_component^cytoplasm`GO:0036456^molecular_function^L-methionine-(S)-S-oxide reductase activity`GO:0008113^molecular_function^peptide-methionine (S)-S-oxide reductase activity`GO:0034599^biological_process^cellular response to oxidative stress	GO:0008113^molecular_function^peptide-methionine (S)-S-oxide reductase activity`GO:0055114^biological_process^oxidation-reduction process
MSTRG.153	MSTRG.153.4	MSRA_SOLLC^MSRA_SOLLC^Q:78-635,H:11-196^82.796%ID^E:6.63e-113^RecName: Full=Peptide methionine sulfoxide reductase;^Eukaryota; Viridiplantae; Streptophyta; Embryophyta; Tracheophyta; Spermatophyta; Magnoliopsida; eudicotyledons; Gunneridae; Pentapetalae; asterids; lamiids; Solanales; Solanaceae; Solanoideae; Solaneae; Solanum; Lycopersicon	MSTRG.153.4.p2	660-974[+]	.	COG0225^Has an important function as a repair enzyme for proteins that have been inactivated by oxidation. Catalyzes the reversible oxidation-reduction of methionine sulfoxide in proteins to methionine (By similarity)	KEGG:sly:101253577`KO:K07304	GO:0005737^cellular_component^cytoplasm`GO:0036456^molecular_function^L-methionine-(S)-S-oxide reductase activity`GO:0008113^molecular_function^peptide-methionine (S)-S-oxide reductase activity`GO:0034599^biological_process^cellular response to oxidative stress	.
MSTRG.153	MSTRG.153.5	MSRA_SOLLC^MSRA_SOLLC^Q:78-635,H:11-196^82.796%ID^E:5.57e-112^RecName: Full=Peptide methionine sulfoxide reductase;^Eukaryota; Viridiplantae; Streptophyta; Embryophyta; Tracheophyta; Spermatophyta; Magnoliopsida; eudicotyledons; Gunneridae; Pentapetalae; asterids; lamiids; Solanales; Solanaceae; Solanoideae; Solaneae; Solanum; Lycopersicon	MSTRG.153.5.p1	45-638[+]	PF01625.21^PMSR^Peptide methionine sulfoxide reductase^32-177^E:9.7e-62	COG0225^Has an important function as a repair enzyme for proteins that have been inactivated by oxidation. Catalyzes the reversible oxidation-reduction of methionine sulfoxide in proteins to methionine (By similarity)	KEGG:sly:101253577`KO:K07304	GO:0005737^cellular_component^cytoplasm`GO:0036456^molecular_function^L-methionine-(S)-S-oxide reductase activity`GO:0008113^molecular_function^peptide-methionine (S)-S-oxide reductase activity`GO:0034599^biological_process^cellular response to oxidative stress	GO:0008113^molecular_function^peptide-methionine (S)-S-oxide reductase activity`GO:0055114^biological_process^oxidation-reduction process
MSTRG.153	MSTRG.153.5	MSRA_SOLLC^MSRA_SOLLC^Q:78-635,H:11-196^82.796%ID^E:5.57e-112^RecName: Full=Peptide methionine sulfoxide reductase;^Eukaryota; Viridiplantae; Streptophyta; Embryophyta; Tracheophyta; Spermatophyta; Magnoliopsida; eudicotyledons; Gunneridae; Pentapetalae; asterids; lamiids; Solanales; Solanaceae; Solanoideae; Solaneae; Solanum; Lycopersicon	MSTRG.153.5.p2	840-1154[+]	.	COG0225^Has an important function as a repair enzyme for proteins that have been inactivated by oxidation. Catalyzes the reversible oxidation-reduction of methionine sulfoxide in proteins to methionine (By similarity)	KEGG:sly:101253577`KO:K07304	GO:0005737^cellular_component^cytoplasm`GO:0036456^molecular_function^L-methionine-(S)-S-oxide reductase activity`GO:0008113^molecular_function^peptide-methionine (S)-S-oxide reductase activity`GO:0034599^biological_process^cellular response to oxidative stress	.
MSTRG.153	MSTRG.153.3	MSRA_SOLLC^MSRA_SOLLC^Q:62-619,H:11-196^82.796%ID^E:7.12e-108^RecName: Full=Peptide methionine sulfoxide reductase;^Eukaryota; Viridiplantae; Streptophyta; Embryophyta; Tracheophyta; Spermatophyta; Magnoliopsida; eudicotyledons; Gunneridae; Pentapetalae; asterids; lamiids; Solanales; Solanaceae; Solanoideae; Solaneae; Solanum; Lycopersicon	MSTRG.153.3.p1	1553-606[-]	.	COG0225^Has an important function as a repair enzyme for proteins that have been inactivated by oxidation. Catalyzes the reversible oxidation-reduction of methionine sulfoxide in proteins to methionine (By similarity)	KEGG:sly:101253577`KO:K07304	GO:0005737^cellular_component^cytoplasm`GO:0036456^molecular_function^L-methionine-(S)-S-oxide reductase activity`GO:0008113^molecular_function^peptide-methionine (S)-S-oxide reductase activity`GO:0034599^biological_process^cellular response to oxidative stress	.
MSTRG.153	MSTRG.153.3	MSRA_SOLLC^MSRA_SOLLC^Q:62-619,H:11-196^82.796%ID^E:7.12e-108^RecName: Full=Peptide methionine sulfoxide reductase;^Eukaryota; Viridiplantae; Streptophyta; Embryophyta; Tracheophyta; Spermatophyta; Magnoliopsida; eudicotyledons; Gunneridae; Pentapetalae; asterids; lamiids; Solanales; Solanaceae; Solanoideae; Solaneae; Solanum; Lycopersicon	MSTRG.153.3.p2	29-622[+]	PF01625.21^PMSR^Peptide methionine sulfoxide reductase^32-177^E:9.7e-62	COG0225^Has an important function as a repair enzyme for proteins that have been inactivated by oxidation. Catalyzes the reversible oxidation-reduction of methionine sulfoxide in proteins to methionine (By similarity)	KEGG:sly:101253577`KO:K07304	GO:0005737^cellular_component^cytoplasm`GO:0036456^molecular_function^L-methionine-(S)-S-oxide reductase activity`GO:0008113^molecular_function^peptide-methionine (S)-S-oxide reductase activity`GO:0034599^biological_process^cellular response to oxidative stress	GO:0008113^molecular_function^peptide-methionine (S)-S-oxide reductase activity`GO:0055114^biological_process^oxidation-reduction process
MSTRG.153	MSTRG.153.3	MSRA_SOLLC^MSRA_SOLLC^Q:62-619,H:11-196^82.796%ID^E:7.12e-108^RecName: Full=Peptide methionine sulfoxide reductase;^Eukaryota; Viridiplantae; Streptophyta; Embryophyta; Tracheophyta; Spermatophyta; Magnoliopsida; eudicotyledons; Gunneridae; Pentapetalae; asterids; lamiids; Solanales; Solanaceae; Solanoideae; Solaneae; Solanum; Lycopersicon	MSTRG.153.3.p3	1752-2066[+]	.	COG0225^Has an important function as a repair enzyme for proteins that have been inactivated by oxidation. Catalyzes the reversible oxidation-reduction of methionine sulfoxide in proteins to methionine (By similarity)	KEGG:sly:101253577`KO:K07304	GO:0005737^cellular_component^cytoplasm`GO:0036456^molecular_function^L-methionine-(S)-S-oxide reductase activity`GO:0008113^molecular_function^peptide-methionine (S)-S-oxide reductase activity`GO:0034599^biological_process^cellular response to oxidative stress	.
MSTRG.153	MSTRG.153.6	MSRA_SOLLC^MSRA_SOLLC^Q:60-617,H:11-196^82.796%ID^E:2.51e-109^RecName: Full=Peptide methionine sulfoxide reductase;^Eukaryota; Viridiplantae; Streptophyta; Embryophyta; Tracheophyta; Spermatophyta; Magnoliopsida; eudicotyledons; Gunneridae; Pentapetalae; asterids; lamiids; Solanales; Solanaceae; Solanoideae; Solaneae; Solanum; Lycopersicon	MSTRG.153.6.p1	1548-604[-]	.	COG0225^Has an important function as a repair enzyme for proteins that have been inactivated by oxidation. Catalyzes the reversible oxidation-reduction of methionine sulfoxide in proteins to methionine (By similarity)	KEGG:sly:101253577`KO:K07304	GO:0005737^cellular_component^cytoplasm`GO:0036456^molecular_function^L-methionine-(S)-S-oxide reductase activity`GO:0008113^molecular_function^peptide-methionine (S)-S-oxide reductase activity`GO:0034599^biological_process^cellular response to oxidative stress	.
MSTRG.153	MSTRG.153.6	MSRA_SOLLC^MSRA_SOLLC^Q:60-617,H:11-196^82.796%ID^E:2.51e-109^RecName: Full=Peptide methionine sulfoxide reductase;^Eukaryota; Viridiplantae; Streptophyta; Embryophyta; Tracheophyta; Spermatophyta; Magnoliopsida; eudicotyledons; Gunneridae; Pentapetalae; asterids; lamiids; Solanales; Solanaceae; Solanoideae; Solaneae; Solanum; Lycopersicon	MSTRG.153.6.p2	27-620[+]	PF01625.21^PMSR^Peptide methionine sulfoxide reductase^32-177^E:9.7e-62	COG0225^Has an important function as a repair enzyme for proteins that have been inactivated by oxidation. Catalyzes the reversible oxidation-reduction of methionine sulfoxide in proteins to methionine (By similarity)	KEGG:sly:101253577`KO:K07304	GO:0005737^cellular_component^cytoplasm`GO:0036456^molecular_function^L-methionine-(S)-S-oxide reductase activity`GO:0008113^molecular_function^peptide-methionine (S)-S-oxide reductase activity`GO:0034599^biological_process^cellular response to oxidative stress	GO:0008113^molecular_function^peptide-methionine (S)-S-oxide reductase activity`GO:0055114^biological_process^oxidation-reduction process
MSTRG.153	MSTRG.153.1	MSRA_SOLLC^MSRA_SOLLC^Q:60-617,H:11-196^82.796%ID^E:3.31e-113^RecName: Full=Peptide methionine sulfoxide reductase;^Eukaryota; Viridiplantae; Streptophyta; Embryophyta; Tracheophyta; Spermatophyta; Magnoliopsida; eudicotyledons; Gunneridae; Pentapetalae; asterids; lamiids; Solanales; Solanaceae; Solanoideae; Solaneae; Solanum; Lycopersicon	MSTRG.153.1.p1	27-620[+]	PF01625.21^PMSR^Peptide methionine sulfoxide reductase^32-177^E:9.7e-62	COG0225^Has an important function as a repair enzyme for proteins that have been inactivated by oxidation. Catalyzes the reversible oxidation-reduction of methionine sulfoxide in proteins to methionine (By similarity)	KEGG:sly:101253577`KO:K07304	GO:0005737^cellular_component^cytoplasm`GO:0036456^molecular_function^L-methionine-(S)-S-oxide reductase activity`GO:0008113^molecular_function^peptide-methionine (S)-S-oxide reductase activity`GO:0034599^biological_process^cellular response to oxidative stress	GO:0008113^molecular_function^peptide-methionine (S)-S-oxide reductase activity`GO:0055114^biological_process^oxidation-reduction process
MSTRG.153	MSTRG.153.1	MSRA_SOLLC^MSRA_SOLLC^Q:60-617,H:11-196^82.796%ID^E:3.31e-113^RecName: Full=Peptide methionine sulfoxide reductase;^Eukaryota; Viridiplantae; Streptophyta; Embryophyta; Tracheophyta; Spermatophyta; Magnoliopsida; eudicotyledons; Gunneridae; Pentapetalae; asterids; lamiids; Solanales; Solanaceae; Solanoideae; Solaneae; Solanum; Lycopersicon	MSTRG.153.1.p2	937-611[-]	PF08246.12^Inhibitor_I29^Cathepsin propeptide inhibitor domain (I29)^6-50^E:1.9e-12	COG0225^Has an important function as a repair enzyme for proteins that have been inactivated by oxidation. Catalyzes the reversible oxidation-reduction of methionine sulfoxide in proteins to methionine (By similarity)	KEGG:sly:101253577`KO:K07304	GO:0005737^cellular_component^cytoplasm`GO:0036456^molecular_function^L-methionine-(S)-S-oxide reductase activity`GO:0008113^molecular_function^peptide-methionine (S)-S-oxide reductase activity`GO:0034599^biological_process^cellular response to oxidative stress	.
MSTRG.153	MSTRG.153.1	MSRA_SOLLC^MSRA_SOLLC^Q:60-617,H:11-196^82.796%ID^E:3.31e-113^RecName: Full=Peptide methionine sulfoxide reductase;^Eukaryota; Viridiplantae; Streptophyta; Embryophyta; Tracheophyta; Spermatophyta; Magnoliopsida; eudicotyledons; Gunneridae; Pentapetalae; asterids; lamiids; Solanales; Solanaceae; Solanoideae; Solaneae; Solanum; Lycopersicon	MSTRG.153.1.p3	620-937[+]	.	COG0225^Has an important function as a repair enzyme for proteins that have been inactivated by oxidation. Catalyzes the reversible oxidation-reduction of methionine sulfoxide in proteins to methionine (By similarity)	KEGG:sly:101253577`KO:K07304	GO:0005737^cellular_component^cytoplasm`GO:0036456^molecular_function^L-methionine-(S)-S-oxide reductase activity`GO:0008113^molecular_function^peptide-methionine (S)-S-oxide reductase activity`GO:0034599^biological_process^cellular response to oxidative stress	.
MSTRG.170	MSTRG.170.1	.	.	.	.	.	.	.	.
MSTRG.118	MSTRG.118.1	NMT_CATRO^NMT_CATRO^Q:802-1662,H:3-287^65.157%ID^E:3.67e-119^RecName: Full=3-hydroxy-16-methoxy-2,3-dihydrotabersonine N-methyltransferase {ECO:0000305};^Eukaryota; Viridiplantae; Streptophyta; Embryophyta; Tracheophyta; Spermatophyta; Magnoliopsida; eudicotyledons; Gunneridae; Pentapetalae; asterids; lamiids; Gentianales; Apocynaceae; Rauvolfioideae; Vinceae; Catharanthinae; Catharanthus	MSTRG.118.1.p1	787-1671[+]	PF13489.6^Methyltransf_23^Methyltransferase domain^55-180^E:8.6e-16`PF01209.18^Ubie_methyltran^ubiE/COQ5 methyltransferase family^68-199^E:6.8e-12`PF03141.16^Methyltransf_29^Putative S-adenosyl-L-methionine-dependent methyltransferase^68-176^E:5.6e-08`PF13847.6^Methyltransf_31^Methyltransferase domain^71-202^E:4.1e-21`PF02353.20^CMAS^Mycolic acid cyclopropane synthetase^73-174^E:1.7e-13`PF07021.1…	.	KEGG:ag:ADP00410`KO:K21896	GO:0009579^cellular_component^thylakoid`GO:0030768^molecular_function^16-methoxy-2,3-dihydro-3-hydroxytabersonine N-methyltransferase activity`GO:0008170^molecular_function^N-methyltransferase activity`GO:0009820^biological_process^alkaloid metabolic process	GO:0008168^molecular_function^methyltransferase activity
MSTRG.118	MSTRG.118.2	NMT_CATRO^NMT_CATRO^Q:802-1464,H:3-221^69.231%ID^E:9.93e-90^RecName: Full=3-hydroxy-16-methoxy-2,3-dihydrotabersonine N-methyltransferase {ECO:0000305};^Eukaryota; Viridiplantae; Streptophyta; Embryophyta; Tracheophyta; Spermatophyta; Magnoliopsida; eudicotyledons; Gunneridae; Pentapetalae; asterids; lamiids; Gentianales; Apocynaceae; Rauvolfioideae; Vinceae; Catharanthinae; Catharanthus	MSTRG.118.2.p1	787-1488[+]	PF13489.6^Methyltransf_23^Methyltransferase domain^55-180^E:4.5e-16`PF03141.16^Methyltransf_29^Putative S-adenosyl-L-methionine-dependent methyltransferase^67-176^E:3e-08`PF01209.18^Ubie_methyltran^ubiE/COQ5 methyltransferase family^68-199^E:3.7e-12`PF13847.6^Methyltransf_31^Methyltransferase domain^71-202^E:2.8e-21`PF02353.20^CMAS^Mycolic acid cyclopropane synthetase^73-174^E:9.1e-14`PF07021.12^…	.	KEGG:ag:ADP00410`KO:K21896	GO:0009579^cellular_component^thylakoid`GO:0030768^molecular_function^16-methoxy-2,3-dihydro-3-hydroxytabersonine N-methyltransferase activity`GO:0008170^molecular_function^N-methyltransferase activity`GO:0009820^biological_process^alkaloid metabolic process	GO:0008168^molecular_function^methyltransferase activity
MSTRG.164	MSTRG.164.1	MRF1_ARATH^MRF1_ARATH^Q:4641-2866,H:103-694^77.234%ID^E:0^RecName: Full=MA3 DOMAIN-CONTAINING TRANSLATION REGULATORY FACTOR 1 {ECO:0000303|PubMed:29084871};^Eukaryota; Viridiplantae; Streptophyta; Embryophyta; Tracheophyta; Spermatophyta; Magnoliopsida; eudicotyledons; Gunneridae; Pentapetalae; rosids; malvids; Brassicales; Brassicaceae; Camelineae; Arabidopsis`MRF1_ARATH^MRF1_ARATH^Q:4593-3730,H…	MSTRG.164.1.p1	4455-2812[-]	PF02847.17^MA3^MA3 domain^1-69^E:1.9e-11`PF02847.17^MA3^MA3 domain^122-233^E:1.2e-27`PF02847.17^MA3^MA3 domain^258-367^E:1.8e-24`PF02847.17^MA3^MA3 domain^421-528^E:1.1e-27	ENOG410XQZZ^programmed cell death 4 (Neoplastic transformation inhibitor)	KEGG:ath:AT5G63190	GO:0005829^cellular_component^cytosol`GO:0005634^cellular_component^nucleus`GO:0043022^molecular_function^ribosome binding`GO:0045892^biological_process^negative regulation of transcription, DNA-templated`GO:0006417^biological_process^regulation of translation`GO:0009646^biological_process^response to absence of light`GO:0090549^biological_process^response to carbon starvation	.
MSTRG.164	MSTRG.164.1	MRF1_ARATH^MRF1_ARATH^Q:4641-2866,H:103-694^77.234%ID^E:0^RecName: Full=MA3 DOMAIN-CONTAINING TRANSLATION REGULATORY FACTOR 1 {ECO:0000303|PubMed:29084871};^Eukaryota; Viridiplantae; Streptophyta; Embryophyta; Tracheophyta; Spermatophyta; Magnoliopsida; eudicotyledons; Gunneridae; Pentapetalae; rosids; malvids; Brassicales; Brassicaceae; Camelineae; Arabidopsis`MRF1_ARATH^MRF1_ARATH^Q:4593-3730,H…	MSTRG.164.1.p2	426-1871[+]	PF04321.17^RmlD_sub_bind^RmlD substrate binding domain^14-175^E:1.2e-10`PF01073.19^3Beta_HSD^3-beta hydroxysteroid dehydrogenase/isomerase family^15-295^E:3.9e-90`PF01370.21^Epimerase^NAD dependent epimerase/dehydratase family^15-242^E:1e-30`PF02719.15^Polysacc_synt_2^Polysaccharide biosynthesis protein^15-130^E:1.4e-08`PF05368.13^NmrA^NmrA-like family^15-131^E:2e-07`PF16363.5^GDP_Man_Dehyd^GDP-m…	ENOG410XQZZ^programmed cell death 4 (Neoplastic transformation inhibitor)	KEGG:ath:AT5G63190	GO:0005829^cellular_component^cytosol`GO:0005634^cellular_component^nucleus`GO:0043022^molecular_function^ribosome binding`GO:0045892^biological_process^negative regulation of transcription, DNA-templated`GO:0006417^biological_process^regulation of translation`GO:0009646^biological_process^response to absence of light`GO:0090549^biological_process^response to carbon starvation	GO:0003854^molecular_function^3-beta-hydroxy-delta5-steroid dehydrogenase activity`GO:0016616^molecular_function^oxidoreductase activity, acting on the CH-OH group of donors, NAD or NADP as acceptor`GO:0006694^biological_process^steroid biosynthetic process`GO:0055114^biological_process^oxidation-reduction process`GO:0003824^molecular_function^catalytic activity`GO:0050662^molecular_function^coen…
MSTRG.141	MSTRG.141.1	SEOB_ARATH^SEOB_ARATH^Q:108-2177,H:33-732^43.706%ID^E:0^RecName: Full=Protein SIEVE ELEMENT OCCLUSION B {ECO:0000303|PubMed:20932300};^Eukaryota; Viridiplantae; Streptophyta; Embryophyta; Tracheophyta; Spermatophyta; Magnoliopsida; eudicotyledons; Gunneridae; Pentapetalae; rosids; malvids; Brassicales; Brassicaceae; Camelineae; Arabidopsis	MSTRG.141.1.p1	3-2171[+]	PF14576.6^SEO_N^Sieve element occlusion N-terminus^41-328^E:3.9e-129`PF14577.6^SEO_C^Sieve element occlusion C-terminus^491-721^E:4.5e-109	ENOG4111ADI^Mediator complex subunit 28	KEGG:ath:AT3G01680	GO:0042803^molecular_function^protein homodimerization activity`GO:0043621^molecular_function^protein self-association`GO:0010088^biological_process^phloem development	.
MSTRG.141	MSTRG.141.1	SEOB_ARATH^SEOB_ARATH^Q:108-2177,H:33-732^43.706%ID^E:0^RecName: Full=Protein SIEVE ELEMENT OCCLUSION B {ECO:0000303|PubMed:20932300};^Eukaryota; Viridiplantae; Streptophyta; Embryophyta; Tracheophyta; Spermatophyta; Magnoliopsida; eudicotyledons; Gunneridae; Pentapetalae; rosids; malvids; Brassicales; Brassicaceae; Camelineae; Arabidopsis	MSTRG.141.1.p2	2282-1962[-]	.	ENOG4111ADI^Mediator complex subunit 28	KEGG:ath:AT3G01680	GO:0042803^molecular_function^protein homodimerization activity`GO:0043621^molecular_function^protein self-association`GO:0010088^biological_process^phloem development	.
MSTRG.58	MSTRG.58.1	TAR2_ARATH^TAR2_ARATH^Q:800-2116,H:3-433^57.432%ID^E:1.49e-170^RecName: Full=Tryptophan aminotransferase-related protein 2;^Eukaryota; Viridiplantae; Streptophyta; Embryophyta; Tracheophyta; Spermatophyta; Magnoliopsida; eudicotyledons; Gunneridae; Pentapetalae; rosids; malvids; Brassicales; Brassicaceae; Camelineae; Arabidopsis	MSTRG.58.1.p1	737-2131[+]	PF04864.13^Alliinase_C^Allinase^105-462^E:2e-151`PF00155.21^Aminotran_1_2^Aminotransferase class I and II^151-457^E:1.1e-11	ENOG410YMNS^tryptophan aminotransferase-related protein 2-like	KEGG:ath:AT4G24670`KO:K16903	GO:0005789^cellular_component^endoplasmic reticulum membrane`GO:0016021^cellular_component^integral component of membrane`GO:0016846^molecular_function^carbon-sulfur lyase activity`GO:0050362^molecular_function^L-tryptophan:2-oxoglutarate aminotransferase activity`GO:0080097^molecular_function^L-tryptophan:pyruvate aminotransferase activity`GO:0043562^biological_process^cellular response to nitro…	GO:0016846^molecular_function^carbon-sulfur lyase activity`GO:0030170^molecular_function^pyridoxal phosphate binding`GO:0009058^biological_process^biosynthetic process
MSTRG.58	MSTRG.58.1	TAR2_ARATH^TAR2_ARATH^Q:800-2116,H:3-433^57.432%ID^E:1.49e-170^RecName: Full=Tryptophan aminotransferase-related protein 2;^Eukaryota; Viridiplantae; Streptophyta; Embryophyta; Tracheophyta; Spermatophyta; Magnoliopsida; eudicotyledons; Gunneridae; Pentapetalae; rosids; malvids; Brassicales; Brassicaceae; Camelineae; Arabidopsis	MSTRG.58.1.p2	528-208[-]	.	ENOG410YMNS^tryptophan aminotransferase-related protein 2-like	KEGG:ath:AT4G24670`KO:K16903	GO:0005789^cellular_component^endoplasmic reticulum membrane`GO:0016021^cellular_component^integral component of membrane`GO:0016846^molecular_function^carbon-sulfur lyase activity`GO:0050362^molecular_function^L-tryptophan:2-oxoglutarate aminotransferase activity`GO:0080097^molecular_function^L-tryptophan:pyruvate aminotransferase activity`GO:0043562^biological_process^cellular response to nitro…	.
MSTRG.65	MSTRG.65.1	.	.	.	.	.	.	.	.
MSTRG.145	MSTRG.145.2	SBIR1_ARATH^SBIR1_ARATH^Q:2101-290,H:12-641^57.121%ID^E:0^RecName: Full=Leucine-rich repeat receptor-like serine/threonine/tyrosine-protein kinase SOBIR1;^Eukaryota; Viridiplantae; Streptophyta; Embryophyta; Tracheophyta; Spermatophyta; Magnoliopsida; eudicotyledons; Gunneridae; Pentapetalae; rosids; malvids; Brassicales; Brassicaceae; Camelineae; Arabidopsis	MSTRG.145.2.p1	2128-284[-]	PF00560.33^LRR_1^Leucine Rich Repeat^100-117^E:10`PF13516.6^LRR_6^Leucine Rich repeat^100-110^E:73`PF13516.6^LRR_6^Leucine Rich repeat^120-136^E:6`PF00560.33^LRR_1^Leucine Rich Repeat^123-145^E:0.35`PF00560.33^LRR_1^Leucine Rich Repeat^147-161^E:150`PF13516.6^LRR_6^Leucine Rich repeat^147-161^E:33`PF13516.6^LRR_6^Leucine Rich repeat^169-182^E:250`PF00560.33^LRR_1^Leucine Rich Repeat^170-191^E:3.7…	COG0515^Serine Threonine protein kinase	KEGG:ath:AT2G31880	GO:0016021^cellular_component^integral component of membrane`GO:0005777^cellular_component^peroxisome`GO:0005886^cellular_component^plasma membrane`GO:0005524^molecular_function^ATP binding`GO:0004674^molecular_function^protein serine/threonine kinase activity`GO:0004713^molecular_function^protein tyrosine kinase activity`GO:0004714^molecular_function^transmembrane receptor protein tyrosine kinas…	GO:0005515^molecular_function^protein binding`GO:0004672^molecular_function^protein kinase activity`GO:0005524^molecular_function^ATP binding`GO:0006468^biological_process^protein phosphorylation
MSTRG.145	MSTRG.145.1	SBIR1_ARATH^SBIR1_ARATH^Q:3348-1465,H:12-641^60.094%ID^E:0^RecName: Full=Leucine-rich repeat receptor-like serine/threonine/tyrosine-protein kinase SOBIR1;^Eukaryota; Viridiplantae; Streptophyta; Embryophyta; Tracheophyta; Spermatophyta; Magnoliopsida; eudicotyledons; Gunneridae; Pentapetalae; rosids; malvids; Brassicales; Brassicaceae; Camelineae; Arabidopsis	MSTRG.145.1.p1	3375-1459[-]	PF00560.33^LRR_1^Leucine Rich Repeat^100-117^E:11`PF13516.6^LRR_6^Leucine Rich repeat^100-110^E:76`PF13516.6^LRR_6^Leucine Rich repeat^120-136^E:6.3`PF00560.33^LRR_1^Leucine Rich Repeat^123-145^E:0.36`PF00560.33^LRR_1^Leucine Rich Repeat^147-161^E:160`PF13516.6^LRR_6^Leucine Rich repeat^147-161^E:35`PF13516.6^LRR_6^Leucine Rich repeat^169-182^E:260`PF00560.33^LRR_1^Leucine Rich Repeat^170-191^E:3…	COG0515^Serine Threonine protein kinase	KEGG:ath:AT2G31880	GO:0016021^cellular_component^integral component of membrane`GO:0005777^cellular_component^peroxisome`GO:0005886^cellular_component^plasma membrane`GO:0005524^molecular_function^ATP binding`GO:0004674^molecular_function^protein serine/threonine kinase activity`GO:0004713^molecular_function^protein tyrosine kinase activity`GO:0004714^molecular_function^transmembrane receptor protein tyrosine kinas…	GO:0005515^molecular_function^protein binding`GO:0004672^molecular_function^protein kinase activity`GO:0005524^molecular_function^ATP binding`GO:0006468^biological_process^protein phosphorylation
MSTRG.145	MSTRG.145.1	SBIR1_ARATH^SBIR1_ARATH^Q:3348-1465,H:12-641^60.094%ID^E:0^RecName: Full=Leucine-rich repeat receptor-like serine/threonine/tyrosine-protein kinase SOBIR1;^Eukaryota; Viridiplantae; Streptophyta; Embryophyta; Tracheophyta; Spermatophyta; Magnoliopsida; eudicotyledons; Gunneridae; Pentapetalae; rosids; malvids; Brassicales; Brassicaceae; Camelineae; Arabidopsis	MSTRG.145.1.p2	28-345[+]	PF09415.10^CENP-X^CENP-S associating Centromere protein X^49-105^E:1.5e-14	COG0515^Serine Threonine protein kinase	KEGG:ath:AT2G31880	GO:0016021^cellular_component^integral component of membrane`GO:0005777^cellular_component^peroxisome`GO:0005886^cellular_component^plasma membrane`GO:0005524^molecular_function^ATP binding`GO:0004674^molecular_function^protein serine/threonine kinase activity`GO:0004713^molecular_function^protein tyrosine kinase activity`GO:0004714^molecular_function^transmembrane receptor protein tyrosine kinas…	GO:0006281^biological_process^DNA repair`GO:0051382^biological_process^kinetochore assembly
MSTRG.126	MSTRG.126.1	C7D55_HYOMU^C7D55_HYOMU^Q:274-1179,H:23-332^45.079%ID^E:3.09e-122^RecName: Full=Premnaspirodiene oxygenase;^Eukaryota; Viridiplantae; Streptophyta; Embryophyta; Tracheophyta; Spermatophyta; Magnoliopsida; eudicotyledons; Gunneridae; Pentapetalae; asterids; lamiids; Solanales; Solanaceae; Solanoideae; Hyoscyameae; Hyoscyamus`C7D55_HYOMU^C7D55_HYOMU^Q:1167-1691,H:325-499^54.286%ID^E:3.09e-122^RecNa…	MSTRG.126.1.p1	184-1251[+]	PF00067.22^p450^Cytochrome P450^41-330^E:6.3e-47	.	KEGG:ag:ABS00393`KO:K15472	GO:0016021^cellular_component^integral component of membrane`GO:0020037^molecular_function^heme binding`GO:0005506^molecular_function^iron ion binding`GO:0004497^molecular_function^monooxygenase activity`GO:0016705^molecular_function^oxidoreductase activity, acting on paired donors, with incorporation or reduction of molecular oxygen	GO:0005506^molecular_function^iron ion binding`GO:0016705^molecular_function^oxidoreductase activity, acting on paired donors, with incorporation or reduction of molecular oxygen`GO:0020037^molecular_function^heme binding`GO:0055114^biological_process^oxidation-reduction process
MSTRG.126	MSTRG.126.1	C7D55_HYOMU^C7D55_HYOMU^Q:274-1179,H:23-332^45.079%ID^E:3.09e-122^RecName: Full=Premnaspirodiene oxygenase;^Eukaryota; Viridiplantae; Streptophyta; Embryophyta; Tracheophyta; Spermatophyta; Magnoliopsida; eudicotyledons; Gunneridae; Pentapetalae; asterids; lamiids; Solanales; Solanaceae; Solanoideae; Hyoscyameae; Hyoscyamus`C7D55_HYOMU^C7D55_HYOMU^Q:1167-1691,H:325-499^54.286%ID^E:3.09e-122^RecNa…	MSTRG.126.1.p2	1248-1706[+]	PF00067.22^p450^Cytochrome P450^2-133^E:5.7e-43	.	KEGG:ag:ABS00393`KO:K15472	GO:0016021^cellular_component^integral component of membrane`GO:0020037^molecular_function^heme binding`GO:0005506^molecular_function^iron ion binding`GO:0004497^molecular_function^monooxygenase activity`GO:0016705^molecular_function^oxidoreductase activity, acting on paired donors, with incorporation or reduction of molecular oxygen	GO:0005506^molecular_function^iron ion binding`GO:0016705^molecular_function^oxidoreductase activity, acting on paired donors, with incorporation or reduction of molecular oxygen`GO:0020037^molecular_function^heme binding`GO:0055114^biological_process^oxidation-reduction process
MSTRG.126	MSTRG.126.1	C7D55_HYOMU^C7D55_HYOMU^Q:274-1179,H:23-332^45.079%ID^E:3.09e-122^RecName: Full=Premnaspirodiene oxygenase;^Eukaryota; Viridiplantae; Streptophyta; Embryophyta; Tracheophyta; Spermatophyta; Magnoliopsida; eudicotyledons; Gunneridae; Pentapetalae; asterids; lamiids; Solanales; Solanaceae; Solanoideae; Hyoscyameae; Hyoscyamus`C7D55_HYOMU^C7D55_HYOMU^Q:1167-1691,H:325-499^54.286%ID^E:3.09e-122^RecNa…	MSTRG.126.1.p3	1763-1404[-]	.	.	KEGG:ag:ABS00393`KO:K15472	GO:0016021^cellular_component^integral component of membrane`GO:0020037^molecular_function^heme binding`GO:0005506^molecular_function^iron ion binding`GO:0004497^molecular_function^monooxygenase activity`GO:0016705^molecular_function^oxidoreductase activity, acting on paired donors, with incorporation or reduction of molecular oxygen	.
MSTRG.202	MSTRG.202.2	R1B12_SOLDE^R1B12_SOLDE^Q:971-2512,H:729-1272^35.816%ID^E:1.71e-66^RecName: Full=Putative late blight resistance protein homolog R1B-12;^Eukaryota; Viridiplantae; Streptophyta; Embryophyta; Tracheophyta; Spermatophyta; Magnoliopsida; eudicotyledons; Gunneridae; Pentapetalae; asterids; lamiids; Solanales; Solanaceae; Solanoideae; Solaneae; Solanum	MSTRG.202.2.p1	620-2254[+]	PF00931.22^NB-ARC^NB-ARC domain^117-206^E:7.3e-11	.	.	GO:0005737^cellular_component^cytoplasm`GO:0016020^cellular_component^membrane`GO:0043531^molecular_function^ADP binding`GO:0005524^molecular_function^ATP binding`GO:0009626^biological_process^plant-type hypersensitive response	GO:0043531^molecular_function^ADP binding
MSTRG.202	MSTRG.202.2	R1B12_SOLDE^R1B12_SOLDE^Q:971-2512,H:729-1272^35.816%ID^E:1.71e-66^RecName: Full=Putative late blight resistance protein homolog R1B-12;^Eukaryota; Viridiplantae; Streptophyta; Embryophyta; Tracheophyta; Spermatophyta; Magnoliopsida; eudicotyledons; Gunneridae; Pentapetalae; asterids; lamiids; Solanales; Solanaceae; Solanoideae; Solaneae; Solanum	MSTRG.202.2.p2	2-514[+]	.	.	.	GO:0005737^cellular_component^cytoplasm`GO:0016020^cellular_component^membrane`GO:0043531^molecular_function^ADP binding`GO:0005524^molecular_function^ATP binding`GO:0009626^biological_process^plant-type hypersensitive response	.
MSTRG.202	MSTRG.202.2	R1B12_SOLDE^R1B12_SOLDE^Q:971-2512,H:729-1272^35.816%ID^E:1.71e-66^RecName: Full=Putative late blight resistance protein homolog R1B-12;^Eukaryota; Viridiplantae; Streptophyta; Embryophyta; Tracheophyta; Spermatophyta; Magnoliopsida; eudicotyledons; Gunneridae; Pentapetalae; asterids; lamiids; Solanales; Solanaceae; Solanoideae; Solaneae; Solanum	MSTRG.202.2.p3	429-16[-]	.	.	.	GO:0005737^cellular_component^cytoplasm`GO:0016020^cellular_component^membrane`GO:0043531^molecular_function^ADP binding`GO:0005524^molecular_function^ATP binding`GO:0009626^biological_process^plant-type hypersensitive response	.
MSTRG.202	MSTRG.202.1	R1B12_SOLDE^R1B12_SOLDE^Q:1306-3573,H:498-1272^35.476%ID^E:4.03e-105^RecName: Full=Putative late blight resistance protein homolog R1B-12;^Eukaryota; Viridiplantae; Streptophyta; Embryophyta; Tracheophyta; Spermatophyta; Magnoliopsida; eudicotyledons; Gunneridae; Pentapetalae; asterids; lamiids; Solanales; Solanaceae; Solanoideae; Solaneae; Solanum	MSTRG.202.1.p1	1-1173[+]	PF12061.8^NB-LRR^Late blight resistance protein R1^101-275^E:2.3e-07	.	.	GO:0005737^cellular_component^cytoplasm`GO:0016020^cellular_component^membrane`GO:0043531^molecular_function^ADP binding`GO:0005524^molecular_function^ATP binding`GO:0009626^biological_process^plant-type hypersensitive response	.
MSTRG.202	MSTRG.202.1	R1B12_SOLDE^R1B12_SOLDE^Q:1306-3573,H:498-1272^35.476%ID^E:4.03e-105^RecName: Full=Putative late blight resistance protein homolog R1B-12;^Eukaryota; Viridiplantae; Streptophyta; Embryophyta; Tracheophyta; Spermatophyta; Magnoliopsida; eudicotyledons; Gunneridae; Pentapetalae; asterids; lamiids; Solanales; Solanaceae; Solanoideae; Solaneae; Solanum	MSTRG.202.1.p2	2482-3315[+]	.	.	.	GO:0005737^cellular_component^cytoplasm`GO:0016020^cellular_component^membrane`GO:0043531^molecular_function^ADP binding`GO:0005524^molecular_function^ATP binding`GO:0009626^biological_process^plant-type hypersensitive response	.
MSTRG.202	MSTRG.202.1	R1B12_SOLDE^R1B12_SOLDE^Q:1306-3573,H:498-1272^35.476%ID^E:4.03e-105^RecName: Full=Putative late blight resistance protein homolog R1B-12;^Eukaryota; Viridiplantae; Streptophyta; Embryophyta; Tracheophyta; Spermatophyta; Magnoliopsida; eudicotyledons; Gunneridae; Pentapetalae; asterids; lamiids; Solanales; Solanaceae; Solanoideae; Solaneae; Solanum	MSTRG.202.1.p3	1279-1899[+]	PF00931.22^NB-ARC^NB-ARC domain^89-204^E:7.4e-24	.	.	GO:0005737^cellular_component^cytoplasm`GO:0016020^cellular_component^membrane`GO:0043531^molecular_function^ADP binding`GO:0005524^molecular_function^ATP binding`GO:0009626^biological_process^plant-type hypersensitive response	GO:0043531^molecular_function^ADP binding
MSTRG.202	MSTRG.202.1	R1B12_SOLDE^R1B12_SOLDE^Q:1306-3573,H:498-1272^35.476%ID^E:4.03e-105^RecName: Full=Putative late blight resistance protein homolog R1B-12;^Eukaryota; Viridiplantae; Streptophyta; Embryophyta; Tracheophyta; Spermatophyta; Magnoliopsida; eudicotyledons; Gunneridae; Pentapetalae; asterids; lamiids; Solanales; Solanaceae; Solanoideae; Solaneae; Solanum	MSTRG.202.1.p4	1088-675[-]	.	.	.	GO:0005737^cellular_component^cytoplasm`GO:0016020^cellular_component^membrane`GO:0043531^molecular_function^ADP binding`GO:0005524^molecular_function^ATP binding`GO:0009626^biological_process^plant-type hypersensitive response	.
MSTRG.180	MSTRG.180.1	.	MSTRG.180.1.p1	127-1599[+]	PF02362.21^B3^B3 DNA binding domain^32-122^E:9.6e-13	.	.	.	GO:0003677^molecular_function^DNA binding
MSTRG.180	MSTRG.180.2	.	MSTRG.180.2.p1	2-1489[+]	PF02362.21^B3^B3 DNA binding domain^60-150^E:9.8e-13	.	.	.	GO:0003677^molecular_function^DNA binding
MSTRG.237	MSTRG.237.1	TCX2_ARATH^TCX2_ARATH^Q:82-429,H:388-503^87.931%ID^E:3.33e-74^RecName: Full=Protein tesmin/TSO1-like CXC 2;^Eukaryota; Viridiplantae; Streptophyta; Embryophyta; Tracheophyta; Spermatophyta; Magnoliopsida; eudicotyledons; Gunneridae; Pentapetalae; rosids; malvids; Brassicales; Brassicaceae; Camelineae; Arabidopsis`TCX2_ARATH^TCX2_ARATH^Q:530-931,H:534-674^49.306%ID^E:3.33e-74^RecName: Full=Protein…	MSTRG.237.1.p1	1-528[+]	PF03638.15^TCR^Tesmin/TSO1-like CXC domain, cysteine-rich domain^15-50^E:1.8e-10`PF03638.15^TCR^Tesmin/TSO1-like CXC domain, cysteine-rich domain^100-136^E:9.2e-13	ENOG4110UR5^Tesmin TSO1-like CXC domain containing protein	KEGG:ath:AT4G14770	GO:0005634^cellular_component^nucleus`GO:0003700^molecular_function^DNA-binding transcription factor activity`GO:0046872^molecular_function^metal ion binding`GO:0043565^molecular_function^sequence-specific DNA binding`GO:0006355^biological_process^regulation of transcription, DNA-templated`GO:0010375^biological_process^stomatal complex patterning`GO:0010440^biological_process^stomatal lineage pro…	.
MSTRG.113	MSTRG.113.1	NRT31_ARATH^NRT31_ARATH^Q:124-642,H:21-200^55.249%ID^E:3.68e-60^RecName: Full=High-affinity nitrate transporter 3.1;^Eukaryota; Viridiplantae; Streptophyta; Embryophyta; Tracheophyta; Spermatophyta; Magnoliopsida; eudicotyledons; Gunneridae; Pentapetalae; rosids; malvids; Brassicales; Brassicaceae; Camelineae; Arabidopsis	MSTRG.113.1.p1	1-675[+]	PF16974.5^NAR2^High-affinity nitrate transporter accessory^46-218^E:3.7e-79	ENOG4111P96^Nitrate transporter	KEGG:ath:AT5G50200	GO:0016021^cellular_component^integral component of membrane`GO:0005886^cellular_component^plasma membrane`GO:0015112^molecular_function^nitrate transmembrane transporter activity`GO:0042128^biological_process^nitrate assimilation`GO:0015706^biological_process^nitrate transport`GO:0010167^biological_process^response to nitrate`GO:0009611^biological_process^response to wounding	GO:0010167^biological_process^response to nitrate`GO:0015706^biological_process^nitrate transport
MSTRG.113	MSTRG.113.1	NRT31_ARATH^NRT31_ARATH^Q:124-642,H:21-200^55.249%ID^E:3.68e-60^RecName: Full=High-affinity nitrate transporter 3.1;^Eukaryota; Viridiplantae; Streptophyta; Embryophyta; Tracheophyta; Spermatophyta; Magnoliopsida; eudicotyledons; Gunneridae; Pentapetalae; rosids; malvids; Brassicales; Brassicaceae; Camelineae; Arabidopsis	MSTRG.113.1.p2	723-400[-]	.	ENOG4111P96^Nitrate transporter	KEGG:ath:AT5G50200	GO:0016021^cellular_component^integral component of membrane`GO:0005886^cellular_component^plasma membrane`GO:0015112^molecular_function^nitrate transmembrane transporter activity`GO:0042128^biological_process^nitrate assimilation`GO:0015706^biological_process^nitrate transport`GO:0010167^biological_process^response to nitrate`GO:0009611^biological_process^response to wounding	.
MSTRG.169	MSTRG.169.1	C71DZ_CATRO^C71DZ_CATRO^Q:296-1816,H:4-512^67.383%ID^E:0^RecName: Full=Tabersonine 16-hydroxylase 2 {ECO:0000303|PubMed:24108213};^Eukaryota; Viridiplantae; Streptophyta; Embryophyta; Tracheophyta; Spermatophyta; Magnoliopsida; eudicotyledons; Gunneridae; Pentapetalae; asterids; lamiids; Gentianales; Apocynaceae; Rauvolfioideae; Vinceae; Catharanthinae; Catharanthus	MSTRG.169.1.p1	290-1819[+]	PF00067.22^p450^Cytochrome P450^35-482^E:1.9e-100	.	.	GO:0005789^cellular_component^endoplasmic reticulum membrane`GO:0016021^cellular_component^integral component of membrane`GO:0020037^molecular_function^heme binding`GO:0005506^molecular_function^iron ion binding`GO:0004497^molecular_function^monooxygenase activity`GO:0016705^molecular_function^oxidoreductase activity, acting on paired donors, with incorporation or reduction of molecular oxygen`GO…	GO:0005506^molecular_function^iron ion binding`GO:0016705^molecular_function^oxidoreductase activity, acting on paired donors, with incorporation or reduction of molecular oxygen`GO:0020037^molecular_function^heme binding`GO:0055114^biological_process^oxidation-reduction process
MSTRG.122	MSTRG.122.1	.	.	.	.	.	.	.	.
MSTRG.206	MSTRG.206.1	.	.	.	.	.	.	.	.
MSTRG.55	MSTRG.55.3	.	MSTRG.55.3.p1	222-611[+]	PF01585.23^G-patch^G-patch domain^73-113^E:9.3e-10`PF12656.7^G-patch_2^G-patch domain^73-116^E:3.1e-07	.	.	.	GO:0003676^molecular_function^nucleic acid binding
MSTRG.55	MSTRG.55.4	.	MSTRG.55.4.p1	1-1449[+]	PF17780.1^OCRE^OCRE domain^16-56^E:2.1e-12`PF01585.23^G-patch^G-patch domain^426-466^E:7.6e-09`PF12656.7^G-patch_2^G-patch domain^427-468^E:3.7e-06	.	.	.	GO:0003676^molecular_function^nucleic acid binding
MSTRG.55	MSTRG.55.4	.	MSTRG.55.4.p2	2-313[+]	.	.	.	.	.
MSTRG.55	MSTRG.55.4	.	MSTRG.55.4.p3	300-1[-]	.	.	.	.	.
MSTRG.55	MSTRG.55.2	.	.	.	.	.	.	.	.
MSTRG.55	MSTRG.55.5	.	MSTRG.55.5.p1	699-1409[+]	PF01585.23^G-patch^G-patch domain^180-220^E:2.7e-09`PF12656.7^G-patch_2^G-patch domain^180-222^E:9.8e-07	.	.	.	GO:0003676^molecular_function^nucleic acid binding
MSTRG.55	MSTRG.55.5	.	MSTRG.55.5.p2	120-491[+]	.	.	.	.	.
MSTRG.55	MSTRG.55.1	.	MSTRG.55.1.p1	446-1414[+]	PF01585.23^G-patch^G-patch domain^266-306^E:4.4e-09`PF12656.7^G-patch_2^G-patch domain^266-308^E:1.6e-06	.	.	.	GO:0003676^molecular_function^nucleic acid binding
MSTRG.55	MSTRG.55.6	.	MSTRG.55.6.p1	7-1461[+]	PF17780.1^OCRE^OCRE domain^17-57^E:2.1e-12`PF01585.23^G-patch^G-patch domain^428-468^E:7.6e-09`PF12656.7^G-patch_2^G-patch domain^429-470^E:3.8e-06	.	.	.	GO:0003676^molecular_function^nucleic acid binding
MSTRG.55	MSTRG.55.6	.	MSTRG.55.6.p2	2-322[+]	.	.	.	.	.
MSTRG.55	MSTRG.55.6	.	MSTRG.55.6.p3	309-1[-]	.	.	.	.	.
MSTRG.70	MSTRG.70.3	.	.	.	.	.	.	.	.
MSTRG.70	MSTRG.70.1	.	.	.	.	.	.	.	.
MSTRG.70	MSTRG.70.2	.	MSTRG.70.2.p1	2-373[+]	.	.	.	.	.
MSTRG.96	MSTRG.96.1	.	.	.	.	.	.	.	.
MSTRG.219	MSTRG.219.1	.	MSTRG.219.1.p1	348-2102[+]	PF06813.13^Nodulin-like^Nodulin-like^15-262^E:5.5e-90	.	.	.	.
MSTRG.147	MSTRG.147.1	ATG16_ARATH^ATG16_ARATH^Q:861-1,H:219-502^42.466%ID^E:5.61e-78^RecName: Full=Autophagy-related protein 16 {ECO:0000305};^Eukaryota; Viridiplantae; Streptophyta; Embryophyta; Tracheophyta; Spermatophyta; Magnoliopsida; eudicotyledons; Gunneridae; Pentapetalae; rosids; malvids; Brassicales; Brassicaceae; Camelineae; Arabidopsis	MSTRG.147.1.p1	1011-1[-]	PF00400.32^WD40^WD domain, G-beta repeat^51-85^E:3.9e-05`PF00400.32^WD40^WD domain, G-beta repeat^92-127^E:0.0059`PF00400.32^WD40^WD domain, G-beta repeat^131-171^E:0.001	ENOG410XQYA^autophagy related 16-like 1 (S. cerevisiae)	KEGG:ath:AT5G50230`KO:K17890	GO:0000421^cellular_component^autophagosome membrane`GO:0000045^biological_process^autophagosome assembly`GO:0015031^biological_process^protein transport	GO:0005515^molecular_function^protein binding
MSTRG.178	MSTRG.178.4	C97B2_SOYBN^C97B2_SOYBN^Q:47-1534,H:103-576^82.863%ID^E:0^RecName: Full=Cytochrome P450 97B2, chloroplastic;^Eukaryota; Viridiplantae; Streptophyta; Embryophyta; Tracheophyta; Spermatophyta; Magnoliopsida; eudicotyledons; Gunneridae; Pentapetalae; rosids; fabids; Fabales; Fabaceae; Papilionoideae; 50 kb inversion clade; NPAAA clade; indigoferoid/millettioid clade; Phaseoleae; Glycine; Soja	MSTRG.178.4.p1	722-1564[+]	PF00067.22^p450^Cytochrome P450^8-262^E:1.3e-58	COG2124^Cytochrome p450	KEGG:gmx:606504	GO:0031969^cellular_component^chloroplast membrane`GO:0020037^molecular_function^heme binding`GO:0005506^molecular_function^iron ion binding`GO:0004497^molecular_function^monooxygenase activity`GO:0016705^molecular_function^oxidoreductase activity, acting on paired donors, with incorporation or reduction of molecular oxygen	GO:0005506^molecular_function^iron ion binding`GO:0016705^molecular_function^oxidoreductase activity, acting on paired donors, with incorporation or reduction of molecular oxygen`GO:0020037^molecular_function^heme binding`GO:0055114^biological_process^oxidation-reduction process
MSTRG.178	MSTRG.178.4	C97B2_SOYBN^C97B2_SOYBN^Q:47-1534,H:103-576^82.863%ID^E:0^RecName: Full=Cytochrome P450 97B2, chloroplastic;^Eukaryota; Viridiplantae; Streptophyta; Embryophyta; Tracheophyta; Spermatophyta; Magnoliopsida; eudicotyledons; Gunneridae; Pentapetalae; rosids; fabids; Fabales; Fabaceae; Papilionoideae; 50 kb inversion clade; NPAAA clade; indigoferoid/millettioid clade; Phaseoleae; Glycine; Soja	MSTRG.178.4.p2	191-697[+]	PF00067.22^p450^Cytochrome P450^2-157^E:2.4e-11	COG2124^Cytochrome p450	KEGG:gmx:606504	GO:0031969^cellular_component^chloroplast membrane`GO:0020037^molecular_function^heme binding`GO:0005506^molecular_function^iron ion binding`GO:0004497^molecular_function^monooxygenase activity`GO:0016705^molecular_function^oxidoreductase activity, acting on paired donors, with incorporation or reduction of molecular oxygen	GO:0005506^molecular_function^iron ion binding`GO:0016705^molecular_function^oxidoreductase activity, acting on paired donors, with incorporation or reduction of molecular oxygen`GO:0020037^molecular_function^heme binding`GO:0055114^biological_process^oxidation-reduction process
MSTRG.178	MSTRG.178.4	C97B2_SOYBN^C97B2_SOYBN^Q:47-1534,H:103-576^82.863%ID^E:0^RecName: Full=Cytochrome P450 97B2, chloroplastic;^Eukaryota; Viridiplantae; Streptophyta; Embryophyta; Tracheophyta; Spermatophyta; Magnoliopsida; eudicotyledons; Gunneridae; Pentapetalae; rosids; fabids; Fabales; Fabaceae; Papilionoideae; 50 kb inversion clade; NPAAA clade; indigoferoid/millettioid clade; Phaseoleae; Glycine; Soja	MSTRG.178.4.p3	1775-1467[-]	.	COG2124^Cytochrome p450	KEGG:gmx:606504	GO:0031969^cellular_component^chloroplast membrane`GO:0020037^molecular_function^heme binding`GO:0005506^molecular_function^iron ion binding`GO:0004497^molecular_function^monooxygenase activity`GO:0016705^molecular_function^oxidoreductase activity, acting on paired donors, with incorporation or reduction of molecular oxygen	.
MSTRG.178	MSTRG.178.2	C97B2_SOYBN^C97B2_SOYBN^Q:614-2035,H:103-576^86.709%ID^E:0^RecName: Full=Cytochrome P450 97B2, chloroplastic;^Eukaryota; Viridiplantae; Streptophyta; Embryophyta; Tracheophyta; Spermatophyta; Magnoliopsida; eudicotyledons; Gunneridae; Pentapetalae; rosids; fabids; Fabales; Fabaceae; Papilionoideae; 50 kb inversion clade; NPAAA clade; indigoferoid/millettioid clade; Phaseoleae; Glycine; Soja	MSTRG.178.2.p1	758-2065[+]	PF00067.22^p450^Cytochrome P450^2-417^E:6.9e-74	COG2124^Cytochrome p450	KEGG:gmx:606504	GO:0031969^cellular_component^chloroplast membrane`GO:0020037^molecular_function^heme binding`GO:0005506^molecular_function^iron ion binding`GO:0004497^molecular_function^monooxygenase activity`GO:0016705^molecular_function^oxidoreductase activity, acting on paired donors, with incorporation or reduction of molecular oxygen	GO:0005506^molecular_function^iron ion binding`GO:0016705^molecular_function^oxidoreductase activity, acting on paired donors, with incorporation or reduction of molecular oxygen`GO:0020037^molecular_function^heme binding`GO:0055114^biological_process^oxidation-reduction process
MSTRG.178	MSTRG.178.2	C97B2_SOYBN^C97B2_SOYBN^Q:614-2035,H:103-576^86.709%ID^E:0^RecName: Full=Cytochrome P450 97B2, chloroplastic;^Eukaryota; Viridiplantae; Streptophyta; Embryophyta; Tracheophyta; Spermatophyta; Magnoliopsida; eudicotyledons; Gunneridae; Pentapetalae; rosids; fabids; Fabales; Fabaceae; Papilionoideae; 50 kb inversion clade; NPAAA clade; indigoferoid/millettioid clade; Phaseoleae; Glycine; Soja	MSTRG.178.2.p2	2360-1968[-]	.	COG2124^Cytochrome p450	KEGG:gmx:606504	GO:0031969^cellular_component^chloroplast membrane`GO:0020037^molecular_function^heme binding`GO:0005506^molecular_function^iron ion binding`GO:0004497^molecular_function^monooxygenase activity`GO:0016705^molecular_function^oxidoreductase activity, acting on paired donors, with incorporation or reduction of molecular oxygen	.
MSTRG.178	MSTRG.178.2	C97B2_SOYBN^C97B2_SOYBN^Q:614-2035,H:103-576^86.709%ID^E:0^RecName: Full=Cytochrome P450 97B2, chloroplastic;^Eukaryota; Viridiplantae; Streptophyta; Embryophyta; Tracheophyta; Spermatophyta; Magnoliopsida; eudicotyledons; Gunneridae; Pentapetalae; rosids; fabids; Fabales; Fabaceae; Papilionoideae; 50 kb inversion clade; NPAAA clade; indigoferoid/millettioid clade; Phaseoleae; Glycine; Soja	MSTRG.178.2.p3	150-467[+]	.	COG2124^Cytochrome p450	KEGG:gmx:606504	GO:0031969^cellular_component^chloroplast membrane`GO:0020037^molecular_function^heme binding`GO:0005506^molecular_function^iron ion binding`GO:0004497^molecular_function^monooxygenase activity`GO:0016705^molecular_function^oxidoreductase activity, acting on paired donors, with incorporation or reduction of molecular oxygen	.
MSTRG.178	MSTRG.178.3	C97B2_SOYBN^C97B2_SOYBN^Q:676-2097,H:103-576^86.709%ID^E:0^RecName: Full=Cytochrome P450 97B2, chloroplastic;^Eukaryota; Viridiplantae; Streptophyta; Embryophyta; Tracheophyta; Spermatophyta; Magnoliopsida; eudicotyledons; Gunneridae; Pentapetalae; rosids; fabids; Fabales; Fabaceae; Papilionoideae; 50 kb inversion clade; NPAAA clade; indigoferoid/millettioid clade; Phaseoleae; Glycine; Soja`C97B2…	MSTRG.178.3.p1	820-2127[+]	PF00067.22^p450^Cytochrome P450^2-417^E:6.9e-74	COG2124^Cytochrome p450	KEGG:gmx:606504	GO:0031969^cellular_component^chloroplast membrane`GO:0020037^molecular_function^heme binding`GO:0005506^molecular_function^iron ion binding`GO:0004497^molecular_function^monooxygenase activity`GO:0016705^molecular_function^oxidoreductase activity, acting on paired donors, with incorporation or reduction of molecular oxygen	GO:0005506^molecular_function^iron ion binding`GO:0016705^molecular_function^oxidoreductase activity, acting on paired donors, with incorporation or reduction of molecular oxygen`GO:0020037^molecular_function^heme binding`GO:0055114^biological_process^oxidation-reduction process
MSTRG.178	MSTRG.178.3	C97B2_SOYBN^C97B2_SOYBN^Q:676-2097,H:103-576^86.709%ID^E:0^RecName: Full=Cytochrome P450 97B2, chloroplastic;^Eukaryota; Viridiplantae; Streptophyta; Embryophyta; Tracheophyta; Spermatophyta; Magnoliopsida; eudicotyledons; Gunneridae; Pentapetalae; rosids; fabids; Fabales; Fabaceae; Papilionoideae; 50 kb inversion clade; NPAAA clade; indigoferoid/millettioid clade; Phaseoleae; Glycine; Soja`C97B2…	MSTRG.178.3.p2	150-542[+]	.	COG2124^Cytochrome p450	KEGG:gmx:606504	GO:0031969^cellular_component^chloroplast membrane`GO:0020037^molecular_function^heme binding`GO:0005506^molecular_function^iron ion binding`GO:0004497^molecular_function^monooxygenase activity`GO:0016705^molecular_function^oxidoreductase activity, acting on paired donors, with incorporation or reduction of molecular oxygen	.
MSTRG.178	MSTRG.178.3	C97B2_SOYBN^C97B2_SOYBN^Q:676-2097,H:103-576^86.709%ID^E:0^RecName: Full=Cytochrome P450 97B2, chloroplastic;^Eukaryota; Viridiplantae; Streptophyta; Embryophyta; Tracheophyta; Spermatophyta; Magnoliopsida; eudicotyledons; Gunneridae; Pentapetalae; rosids; fabids; Fabales; Fabaceae; Papilionoideae; 50 kb inversion clade; NPAAA clade; indigoferoid/millettioid clade; Phaseoleae; Glycine; Soja`C97B2…	MSTRG.178.3.p3	2422-2030[-]	.	COG2124^Cytochrome p450	KEGG:gmx:606504	GO:0031969^cellular_component^chloroplast membrane`GO:0020037^molecular_function^heme binding`GO:0005506^molecular_function^iron ion binding`GO:0004497^molecular_function^monooxygenase activity`GO:0016705^molecular_function^oxidoreductase activity, acting on paired donors, with incorporation or reduction of molecular oxygen	.
MSTRG.178	MSTRG.178.1	C97B2_SOYBN^C97B2_SOYBN^Q:234-1910,H:18-576^82.918%ID^E:0^RecName: Full=Cytochrome P450 97B2, chloroplastic;^Eukaryota; Viridiplantae; Streptophyta; Embryophyta; Tracheophyta; Spermatophyta; Magnoliopsida; eudicotyledons; Gunneridae; Pentapetalae; rosids; fabids; Fabales; Fabaceae; Papilionoideae; 50 kb inversion clade; NPAAA clade; indigoferoid/millettioid clade; Phaseoleae; Glycine; Soja	MSTRG.178.1.p1	150-1940[+]	PF00067.22^p450^Cytochrome P450^113-578^E:2.1e-82	COG2124^Cytochrome p450	KEGG:gmx:606504	GO:0031969^cellular_component^chloroplast membrane`GO:0020037^molecular_function^heme binding`GO:0005506^molecular_function^iron ion binding`GO:0004497^molecular_function^monooxygenase activity`GO:0016705^molecular_function^oxidoreductase activity, acting on paired donors, with incorporation or reduction of molecular oxygen	GO:0005506^molecular_function^iron ion binding`GO:0016705^molecular_function^oxidoreductase activity, acting on paired donors, with incorporation or reduction of molecular oxygen`GO:0020037^molecular_function^heme binding`GO:0055114^biological_process^oxidation-reduction process
MSTRG.178	MSTRG.178.1	C97B2_SOYBN^C97B2_SOYBN^Q:234-1910,H:18-576^82.918%ID^E:0^RecName: Full=Cytochrome P450 97B2, chloroplastic;^Eukaryota; Viridiplantae; Streptophyta; Embryophyta; Tracheophyta; Spermatophyta; Magnoliopsida; eudicotyledons; Gunneridae; Pentapetalae; rosids; fabids; Fabales; Fabaceae; Papilionoideae; 50 kb inversion clade; NPAAA clade; indigoferoid/millettioid clade; Phaseoleae; Glycine; Soja	MSTRG.178.1.p2	571-233[-]	.	COG2124^Cytochrome p450	KEGG:gmx:606504	GO:0031969^cellular_component^chloroplast membrane`GO:0020037^molecular_function^heme binding`GO:0005506^molecular_function^iron ion binding`GO:0004497^molecular_function^monooxygenase activity`GO:0016705^molecular_function^oxidoreductase activity, acting on paired donors, with incorporation or reduction of molecular oxygen	.
MSTRG.68	MSTRG.68.1	R27A3_ARATH^R27A3_ARATH^Q:57-494,H:1-146^87.671%ID^E:2.5e-90^RecName: Full=60S ribosomal protein L27a-3;^Eukaryota; Viridiplantae; Streptophyta; Embryophyta; Tracheophyta; Spermatophyta; Magnoliopsida; eudicotyledons; Gunneridae; Pentapetalae; rosids; malvids; Brassicales; Brassicaceae; Camelineae; Arabidopsis	MSTRG.68.1.p1	3-497[+]	PF00828.19^Ribosomal_L27A^Ribosomal proteins 50S-L15, 50S-L18e, 60S-L27A^46-161^E:5.7e-22	COG0200^Binds to the 23S rRNA (By similarity)	KEGG:ath:AT1G70600`KO:K02900	GO:0005829^cellular_component^cytosol`GO:0022625^cellular_component^cytosolic large ribosomal subunit`GO:0022626^cellular_component^cytosolic ribosome`GO:0005739^cellular_component^mitochondrion`GO:0009506^cellular_component^plasmodesma`GO:0042788^cellular_component^polysomal ribosome`GO:0003735^molecular_function^structural constituent of ribosome`GO:0006412^biological_process^translation	.
MSTRG.196	MSTRG.196.2	PSMD6_ORYSJ^PSMD6_ORYSJ^Q:361-1182,H:116-389^88.321%ID^E:7.9e-179^RecName: Full=26S proteasome non-ATPase regulatory subunit 6;^Eukaryota; Viridiplantae; Streptophyta; Embryophyta; Tracheophyta; Spermatophyta; Magnoliopsida; Liliopsida; Poales; Poaceae; BOP clade; Oryzoideae; Oryzeae; Oryzinae; Oryza; Oryza sativa`PSMD6_ORYSJ^PSMD6_ORYSJ^Q:15-350,H:6-117^70.536%ID^E:2.76e-33^RecName: Full=26S pro…	MSTRG.196.2.p1	253-1185[+]	PF10602.9^RPN7^26S proteasome subunit RPN7^38-160^E:1.5e-39`PF01399.27^PCI^PCI domain^176-278^E:6.9e-17	COG5187^Proteasome (Prosome, macropain) 26S subunit, non-ATPase, 6	KEGG:osa:4336206`KO:K03037	GO:0000502^cellular_component^proteasome complex`GO:0043161^biological_process^proteasome-mediated ubiquitin-dependent protein catabolic process	.
MSTRG.196	MSTRG.196.2	PSMD6_ORYSJ^PSMD6_ORYSJ^Q:361-1182,H:116-389^88.321%ID^E:7.9e-179^RecName: Full=26S proteasome non-ATPase regulatory subunit 6;^Eukaryota; Viridiplantae; Streptophyta; Embryophyta; Tracheophyta; Spermatophyta; Magnoliopsida; Liliopsida; Poales; Poaceae; BOP clade; Oryzoideae; Oryzeae; Oryzinae; Oryza; Oryza sativa`PSMD6_ORYSJ^PSMD6_ORYSJ^Q:15-350,H:6-117^70.536%ID^E:2.76e-33^RecName: Full=26S pro…	MSTRG.196.2.p2	3-389[+]	PF10602.9^RPN7^26S proteasome subunit RPN7^65-116^E:9.1e-11	COG5187^Proteasome (Prosome, macropain) 26S subunit, non-ATPase, 6	KEGG:osa:4336206`KO:K03037	GO:0000502^cellular_component^proteasome complex`GO:0043161^biological_process^proteasome-mediated ubiquitin-dependent protein catabolic process	.
MSTRG.196	MSTRG.196.1	PSMD6_ORYSJ^PSMD6_ORYSJ^Q:109-1260,H:6-389^83.594%ID^E:0^RecName: Full=26S proteasome non-ATPase regulatory subunit 6;^Eukaryota; Viridiplantae; Streptophyta; Embryophyta; Tracheophyta; Spermatophyta; Magnoliopsida; Liliopsida; Poales; Poaceae; BOP clade; Oryzoideae; Oryzeae; Oryzinae; Oryza; Oryza sativa	MSTRG.196.1.p1	103-1263[+]	PF10602.9^RPN7^26S proteasome subunit RPN7^63-236^E:2.3e-57`PF01399.27^PCI^PCI domain^252-354^E:1.1e-16	COG5187^Proteasome (Prosome, macropain) 26S subunit, non-ATPase, 6	KEGG:osa:4336206`KO:K03037	GO:0000502^cellular_component^proteasome complex`GO:0043161^biological_process^proteasome-mediated ubiquitin-dependent protein catabolic process	.
MSTRG.235	MSTRG.235.1	HIP7_ARATH^HIP7_ARATH^Q:359-841,H:75-235^74.534%ID^E:1.75e-59^RecName: Full=Heavy metal-associated isoprenylated plant protein 7 {ECO:0000303|PubMed:21072340, ECO:0000303|PubMed:23368984};^Eukaryota; Viridiplantae; Streptophyta; Embryophyta; Tracheophyta; Spermatophyta; Magnoliopsida; eudicotyledons; Gunneridae; Pentapetalae; rosids; malvids; Brassicales; Brassicaceae; Camelineae; Arabidopsis	MSTRG.235.1.p1	209-1189[+]	PF00403.26^HMA^Heavy-metal-associated domain^54-106^E:3.4e-12`PF00403.26^HMA^Heavy-metal-associated domain^151-199^E:3.1e-13	COG2608^heavy metal transport detoxification protein	KEGG:ath:AT5G63530	GO:0005886^cellular_component^plasma membrane`GO:0046914^molecular_function^transition metal ion binding`GO:0046916^biological_process^cellular transition metal ion homeostasis`GO:0030001^biological_process^metal ion transport	GO:0046872^molecular_function^metal ion binding`GO:0030001^biological_process^metal ion transport
MSTRG.235	MSTRG.235.1	HIP7_ARATH^HIP7_ARATH^Q:359-841,H:75-235^74.534%ID^E:1.75e-59^RecName: Full=Heavy metal-associated isoprenylated plant protein 7 {ECO:0000303|PubMed:21072340, ECO:0000303|PubMed:23368984};^Eukaryota; Viridiplantae; Streptophyta; Embryophyta; Tracheophyta; Spermatophyta; Magnoliopsida; eudicotyledons; Gunneridae; Pentapetalae; rosids; malvids; Brassicales; Brassicaceae; Camelineae; Arabidopsis	MSTRG.235.1.p2	363-55[-]	.	COG2608^heavy metal transport detoxification protein	KEGG:ath:AT5G63530	GO:0005886^cellular_component^plasma membrane`GO:0046914^molecular_function^transition metal ion binding`GO:0046916^biological_process^cellular transition metal ion homeostasis`GO:0030001^biological_process^metal ion transport	.
MSTRG.214	MSTRG.214.1	.	MSTRG.214.1.p1	1-402[+]	.	.	.	.	.
MSTRG.214	MSTRG.214.1	.	MSTRG.214.1.p2	3-359[+]	.	.	.	.	.
MSTRG.86	MSTRG.86.1	.	MSTRG.86.1.p1	187-618[+]	.	.	.	.	.
MSTRG.173	MSTRG.173.1	C3H67_ARATH^C3H67_ARATH^Q:976-1878,H:96-405^50.784%ID^E:1.41e-107^RecName: Full=Zinc finger CCCH domain-containing protein 67;^Eukaryota; Viridiplantae; Streptophyta; Embryophyta; Tracheophyta; Spermatophyta; Magnoliopsida; eudicotyledons; Gunneridae; Pentapetalae; rosids; malvids; Brassicales; Brassicaceae; Camelineae; Arabidopsis	MSTRG.173.1.p1	196-1956[+]	PF00642.24^zf-CCCH^Zinc finger C-x8-C-x5-C-x3-H type (and similar)^270-293^E:3.2e-10`PF14608.6^zf-CCCH_2^RNA-binding, Nab2-type zinc finger^271-292^E:0.038`PF00642.24^zf-CCCH^Zinc finger C-x8-C-x5-C-x3-H type (and similar)^317-341^E:2.1e-06`PF14608.6^zf-CCCH_2^RNA-binding, Nab2-type zinc finger^320-339^E:0.097`PF00642.24^zf-CCCH^Zinc finger C-x8-C-x5-C-x3-H type (and similar)^366-389^E:5.8e-11`PF…	COG5063^zinc finger	KEGG:ath:AT5G63260	GO:0005634^cellular_component^nucleus`GO:0003677^molecular_function^DNA binding`GO:0046872^molecular_function^metal ion binding	GO:0046872^molecular_function^metal ion binding
MSTRG.150	MSTRG.150.1	.	MSTRG.150.1.p1	504-860[+]	.	.	.	.	.
MSTRG.231	MSTRG.231.1	GCAL2_ARATH^GCAL2_ARATH^Q:246-878,H:46-256^87.678%ID^E:5.23e-136^RecName: Full=Gamma carbonic anhydrase-like 2, mitochondrial;^Eukaryota; Viridiplantae; Streptophyta; Embryophyta; Tracheophyta; Spermatophyta; Magnoliopsida; eudicotyledons; Gunneridae; Pentapetalae; rosids; malvids; Brassicales; Brassicaceae; Camelineae; Arabidopsis	MSTRG.231.1.p1	108-881[+]	.	COG0663^Transferase	KEGG:ath:AT3G48680`KO:K01726	GO:0005829^cellular_component^cytosol`GO:0031966^cellular_component^mitochondrial membrane`GO:0005747^cellular_component^mitochondrial respiratory chain complex I`GO:0005739^cellular_component^mitochondrion`GO:0045271^cellular_component^respiratory chain complex I`GO:0005774^cellular_component^vacuolar membrane`GO:0046872^molecular_function^metal ion binding`GO:0009853^biological_process^photores…	.
MSTRG.192	MSTRG.192.1	.	MSTRG.192.1.p1	1-606[+]	PF01165.20^Ribosomal_S21^Ribosomal protein S21^108-162^E:3.9e-14	.	.	.	GO:0003735^molecular_function^structural constituent of ribosome`GO:0006412^biological_process^translation`GO:0005840^cellular_component^ribosome
MSTRG.192	MSTRG.192.2	.	MSTRG.192.2.p1	2-466[+]	PF01165.20^Ribosomal_S21^Ribosomal protein S21^91-145^E:2.3e-14	.	.	.	GO:0003735^molecular_function^structural constituent of ribosome`GO:0006412^biological_process^translation`GO:0005840^cellular_component^ribosome
MSTRG.67	MSTRG.67.2	AMO1_ARTS1^AMO1_ARTS1^Q:1098-2159,H:295-642^45.352%ID^E:1.35e-98^RecName: Full=Primary amine oxidase;^Bacteria; Actinobacteria; Micrococcales; Micrococcaceae; Arthrobacter`AMO1_ARTS1^AMO1_ARTS1^Q:199-1152,H:15-285^34.169%ID^E:4.55e-38^RecName: Full=Primary amine oxidase;^Bacteria; Actinobacteria; Micrococcales; Micrococcaceae; Arthrobacter	MSTRG.67.2.p1	178-1179[+]	PF02727.16^Cu_amine_oxidN2^Copper amine oxidase, N2 domain^8-107^E:3.3e-06`PF02728.16^Cu_amine_oxidN3^Copper amine oxidase, N3 domain^133-236^E:2e-30`PF01179.20^Cu_amine_oxid^Copper amine oxidase, enzyme domain^262-315^E:6.5e-16	.	.	GO:0052595^molecular_function^aliphatic-amine oxidase activity`GO:0052594^molecular_function^aminoacetone:oxygen oxidoreductase(deaminating) activity`GO:0005507^molecular_function^copper ion binding`GO:0052596^molecular_function^phenethylamine:oxygen oxidoreductase (deaminating) activity`GO:0008131^molecular_function^primary amine oxidase activity`GO:0048038^molecular_function^quinone binding`GO:…	GO:0005507^molecular_function^copper ion binding`GO:0008131^molecular_function^primary amine oxidase activity`GO:0048038^molecular_function^quinone binding`GO:0009308^biological_process^amine metabolic process`GO:0055114^biological_process^oxidation-reduction process
MSTRG.67	MSTRG.67.2	AMO1_ARTS1^AMO1_ARTS1^Q:1098-2159,H:295-642^45.352%ID^E:1.35e-98^RecName: Full=Primary amine oxidase;^Bacteria; Actinobacteria; Micrococcales; Micrococcaceae; Arthrobacter`AMO1_ARTS1^AMO1_ARTS1^Q:199-1152,H:15-285^34.169%ID^E:4.55e-38^RecName: Full=Primary amine oxidase;^Bacteria; Actinobacteria; Micrococcales; Micrococcaceae; Arthrobacter	MSTRG.67.2.p2	1548-2213[+]	PF01179.20^Cu_amine_oxid^Copper amine oxidase, enzyme domain^9-192^E:9.6e-55	.	.	GO:0052595^molecular_function^aliphatic-amine oxidase activity`GO:0052594^molecular_function^aminoacetone:oxygen oxidoreductase(deaminating) activity`GO:0005507^molecular_function^copper ion binding`GO:0052596^molecular_function^phenethylamine:oxygen oxidoreductase (deaminating) activity`GO:0008131^molecular_function^primary amine oxidase activity`GO:0048038^molecular_function^quinone binding`GO:…	GO:0005507^molecular_function^copper ion binding`GO:0008131^molecular_function^primary amine oxidase activity`GO:0048038^molecular_function^quinone binding`GO:0009308^biological_process^amine metabolic process`GO:0055114^biological_process^oxidation-reduction process
MSTRG.67	MSTRG.67.2	AMO1_ARTS1^AMO1_ARTS1^Q:1098-2159,H:295-642^45.352%ID^E:1.35e-98^RecName: Full=Primary amine oxidase;^Bacteria; Actinobacteria; Micrococcales; Micrococcaceae; Arthrobacter`AMO1_ARTS1^AMO1_ARTS1^Q:199-1152,H:15-285^34.169%ID^E:4.55e-38^RecName: Full=Primary amine oxidase;^Bacteria; Actinobacteria; Micrococcales; Micrococcaceae; Arthrobacter	MSTRG.67.2.p3	966-550[-]	.	.	.	GO:0052595^molecular_function^aliphatic-amine oxidase activity`GO:0052594^molecular_function^aminoacetone:oxygen oxidoreductase(deaminating) activity`GO:0005507^molecular_function^copper ion binding`GO:0052596^molecular_function^phenethylamine:oxygen oxidoreductase (deaminating) activity`GO:0008131^molecular_function^primary amine oxidase activity`GO:0048038^molecular_function^quinone binding`GO:…	.
MSTRG.67	MSTRG.67.1	AMO2_ARTS1^AMO2_ARTS1^Q:666-2705,H:15-642^40.762%ID^E:3.68e-160^RecName: Full=Copper methylamine oxidase;^Bacteria; Actinobacteria; Micrococcales; Micrococcaceae; Arthrobacter	MSTRG.67.1.p1	441-2759[+]	PF02727.16^Cu_amine_oxidN2^Copper amine oxidase, N2 domain^76-175^E:1.3e-05`PF02728.16^Cu_amine_oxidN3^Copper amine oxidase, N3 domain^201-304^E:8.1e-30`PF01179.20^Cu_amine_oxid^Copper amine oxidase, enzyme domain^330-743^E:1.8e-157	.	.	GO:0052595^molecular_function^aliphatic-amine oxidase activity`GO:0052594^molecular_function^aminoacetone:oxygen oxidoreductase(deaminating) activity`GO:0005507^molecular_function^copper ion binding`GO:0052596^molecular_function^phenethylamine:oxygen oxidoreductase (deaminating) activity`GO:0008131^molecular_function^primary amine oxidase activity`GO:0048038^molecular_function^quinone binding`GO:…	GO:0005507^molecular_function^copper ion binding`GO:0008131^molecular_function^primary amine oxidase activity`GO:0048038^molecular_function^quinone binding`GO:0009308^biological_process^amine metabolic process`GO:0055114^biological_process^oxidation-reduction process
MSTRG.67	MSTRG.67.1	AMO2_ARTS1^AMO2_ARTS1^Q:666-2705,H:15-642^40.762%ID^E:3.68e-160^RecName: Full=Copper methylamine oxidase;^Bacteria; Actinobacteria; Micrococcales; Micrococcaceae; Arthrobacter	MSTRG.67.1.p2	1433-1017[-]	.	.	.	GO:0052595^molecular_function^aliphatic-amine oxidase activity`GO:0052594^molecular_function^aminoacetone:oxygen oxidoreductase(deaminating) activity`GO:0005507^molecular_function^copper ion binding`GO:0052596^molecular_function^phenethylamine:oxygen oxidoreductase (deaminating) activity`GO:0008131^molecular_function^primary amine oxidase activity`GO:0048038^molecular_function^quinone binding`GO:…	.
MSTRG.67	MSTRG.67.3	AMO1_ARTS1^AMO1_ARTS1^Q:853-2892,H:15-642^40.762%ID^E:3.16e-159^RecName: Full=Primary amine oxidase;^Bacteria; Actinobacteria; Micrococcales; Micrococcaceae; Arthrobacter	MSTRG.67.3.p1	832-2946[+]	PF02727.16^Cu_amine_oxidN2^Copper amine oxidase, N2 domain^8-107^E:1.1e-05`PF02728.16^Cu_amine_oxidN3^Copper amine oxidase, N3 domain^133-236^E:7e-30`PF01179.20^Cu_amine_oxid^Copper amine oxidase, enzyme domain^262-675^E:1.4e-157	.	.	GO:0052595^molecular_function^aliphatic-amine oxidase activity`GO:0052594^molecular_function^aminoacetone:oxygen oxidoreductase(deaminating) activity`GO:0005507^molecular_function^copper ion binding`GO:0052596^molecular_function^phenethylamine:oxygen oxidoreductase (deaminating) activity`GO:0008131^molecular_function^primary amine oxidase activity`GO:0048038^molecular_function^quinone binding`GO:…	GO:0005507^molecular_function^copper ion binding`GO:0008131^molecular_function^primary amine oxidase activity`GO:0048038^molecular_function^quinone binding`GO:0009308^biological_process^amine metabolic process`GO:0055114^biological_process^oxidation-reduction process
MSTRG.67	MSTRG.67.3	AMO1_ARTS1^AMO1_ARTS1^Q:853-2892,H:15-642^40.762%ID^E:3.16e-159^RecName: Full=Primary amine oxidase;^Bacteria; Actinobacteria; Micrococcales; Micrococcaceae; Arthrobacter	MSTRG.67.3.p2	1620-1204[-]	.	.	.	GO:0052595^molecular_function^aliphatic-amine oxidase activity`GO:0052594^molecular_function^aminoacetone:oxygen oxidoreductase(deaminating) activity`GO:0005507^molecular_function^copper ion binding`GO:0052596^molecular_function^phenethylamine:oxygen oxidoreductase (deaminating) activity`GO:0008131^molecular_function^primary amine oxidase activity`GO:0048038^molecular_function^quinone binding`GO:…	.
MSTRG.188	MSTRG.188.1	ILVB2_TOBAC^ILVB2_TOBAC^Q:170-2053,H:29-662^83.465%ID^E:0^RecName: Full=Acetolactate synthase 2, chloroplastic;^Eukaryota; Viridiplantae; Streptophyta; Embryophyta; Tracheophyta; Spermatophyta; Magnoliopsida; eudicotyledons; Gunneridae; Pentapetalae; asterids; lamiids; Solanales; Solanaceae; Nicotianoideae; Nicotianeae; Nicotiana	MSTRG.188.1.p1	2-2062[+]	PF02776.18^TPP_enzyme_N^Thiamine pyrophosphate enzyme, N-terminal TPP binding domain^113-278^E:5.2e-53`PF00205.22^TPP_enzyme_M^Thiamine pyrophosphate enzyme, central domain^305-438^E:2e-42`PF02775.21^TPP_enzyme_C^Thiamine pyrophosphate enzyme, C-terminal TPP binding domain^500-655^E:1.7e-45	.	.	GO:0009507^cellular_component^chloroplast`GO:0003984^molecular_function^acetolactate synthase activity`GO:0050660^molecular_function^flavin adenine dinucleotide binding`GO:0000287^molecular_function^magnesium ion binding`GO:0030976^molecular_function^thiamine pyrophosphate binding`GO:0009097^biological_process^isoleucine biosynthetic process`GO:0009635^biological_process^response to herbicide`GO:…	GO:0030976^molecular_function^thiamine pyrophosphate binding`GO:0000287^molecular_function^magnesium ion binding`GO:0003824^molecular_function^catalytic activity
MSTRG.188	MSTRG.188.1	ILVB2_TOBAC^ILVB2_TOBAC^Q:170-2053,H:29-662^83.465%ID^E:0^RecName: Full=Acetolactate synthase 2, chloroplastic;^Eukaryota; Viridiplantae; Streptophyta; Embryophyta; Tracheophyta; Spermatophyta; Magnoliopsida; eudicotyledons; Gunneridae; Pentapetalae; asterids; lamiids; Solanales; Solanaceae; Nicotianoideae; Nicotianeae; Nicotiana	MSTRG.188.1.p2	754-275[-]	.	.	.	GO:0009507^cellular_component^chloroplast`GO:0003984^molecular_function^acetolactate synthase activity`GO:0050660^molecular_function^flavin adenine dinucleotide binding`GO:0000287^molecular_function^magnesium ion binding`GO:0030976^molecular_function^thiamine pyrophosphate binding`GO:0009097^biological_process^isoleucine biosynthetic process`GO:0009635^biological_process^response to herbicide`GO:…	.
MSTRG.188	MSTRG.188.1	ILVB2_TOBAC^ILVB2_TOBAC^Q:170-2053,H:29-662^83.465%ID^E:0^RecName: Full=Acetolactate synthase 2, chloroplastic;^Eukaryota; Viridiplantae; Streptophyta; Embryophyta; Tracheophyta; Spermatophyta; Magnoliopsida; eudicotyledons; Gunneridae; Pentapetalae; asterids; lamiids; Solanales; Solanaceae; Nicotianoideae; Nicotianeae; Nicotiana	MSTRG.188.1.p3	3-437[+]	.	.	.	GO:0009507^cellular_component^chloroplast`GO:0003984^molecular_function^acetolactate synthase activity`GO:0050660^molecular_function^flavin adenine dinucleotide binding`GO:0000287^molecular_function^magnesium ion binding`GO:0030976^molecular_function^thiamine pyrophosphate binding`GO:0009097^biological_process^isoleucine biosynthetic process`GO:0009635^biological_process^response to herbicide`GO:…	.
MSTRG.227	MSTRG.227.1	HA22E_ARATH^HA22E_ARATH^Q:345-665,H:1-106^77.57%ID^E:3.67e-51^RecName: Full=HVA22-like protein e;^Eukaryota; Viridiplantae; Streptophyta; Embryophyta; Tracheophyta; Spermatophyta; Magnoliopsida; eudicotyledons; Gunneridae; Pentapetalae; rosids; malvids; Brassicales; Brassicaceae; Camelineae; Arabidopsis	MSTRG.227.1.p1	345-761[+]	PF03134.19^TB2_DP1_HVA22^TB2/DP1, HVA22 family^24-98^E:1.9e-27	COG5052^receptor accessory protein	KEGG:ath:AT5G50720`KO:K17279	GO:0016021^cellular_component^integral component of membrane`GO:0042538^biological_process^hyperosmotic salinity response`GO:0009737^biological_process^response to abscisic acid`GO:0009409^biological_process^response to cold`GO:0009414^biological_process^response to water deprivation	.
MSTRG.227	MSTRG.227.1	HA22E_ARATH^HA22E_ARATH^Q:345-665,H:1-106^77.57%ID^E:3.67e-51^RecName: Full=HVA22-like protein e;^Eukaryota; Viridiplantae; Streptophyta; Embryophyta; Tracheophyta; Spermatophyta; Magnoliopsida; eudicotyledons; Gunneridae; Pentapetalae; rosids; malvids; Brassicales; Brassicaceae; Camelineae; Arabidopsis	MSTRG.227.1.p2	860-507[-]	.	COG5052^receptor accessory protein	KEGG:ath:AT5G50720`KO:K17279	GO:0016021^cellular_component^integral component of membrane`GO:0042538^biological_process^hyperosmotic salinity response`GO:0009737^biological_process^response to abscisic acid`GO:0009409^biological_process^response to cold`GO:0009414^biological_process^response to water deprivation	.
MSTRG.51	MSTRG.51.1	RGI3_ARATH^RGI3_ARATH^Q:593-1561,H:725-1053^53.776%ID^E:1.72e-107^RecName: Full=LRR receptor-like serine/threonine-protein kinase {ECO:0000305};^Eukaryota; Viridiplantae; Streptophyta; Embryophyta; Tracheophyta; Spermatophyta; Magnoliopsida; eudicotyledons; Gunneridae; Pentapetalae; rosids; malvids; Brassicales; Brassicaceae; Camelineae; Arabidopsis`RGI3_ARATH^RGI3_ARATH^Q:166-393,H:594-669^56.57…	MSTRG.51.1.p1	1223-1711[+]	PF07714.17^Pkinase_Tyr^Protein tyrosine kinase^3-97^E:1.8e-06	COG4886^leucine Rich Repeat	KEGG:ath:AT4G26540	GO:0016021^cellular_component^integral component of membrane`GO:0005886^cellular_component^plasma membrane`GO:0005524^molecular_function^ATP binding`GO:0004674^molecular_function^protein serine/threonine kinase activity`GO:0010082^biological_process^regulation of root meristem growth	GO:0004672^molecular_function^protein kinase activity`GO:0006468^biological_process^protein phosphorylation
MSTRG.132	MSTRG.132.1	PUP3_ARATH^PUP3_ARATH^Q:66-1049,H:5-331^44.207%ID^E:2.53e-61^RecName: Full=Purine permease 3;^Eukaryota; Viridiplantae; Streptophyta; Embryophyta; Tracheophyta; Spermatophyta; Magnoliopsida; eudicotyledons; Gunneridae; Pentapetalae; rosids; malvids; Brassicales; Brassicaceae; Camelineae; Arabidopsis	MSTRG.132.1.p1	3-1094[+]	PF16913.5^PUNUT^Purine nucleobase transmembrane transport^23-344^E:9.1e-85	ENOG410Y9BB^purine permease	KEGG:ath:AT1G28220	GO:0016021^cellular_component^integral component of membrane`GO:0016020^cellular_component^membrane`GO:0005345^molecular_function^purine nucleobase transmembrane transporter activity`GO:0015211^molecular_function^purine nucleoside transmembrane transporter activity`GO:0006863^biological_process^purine nucleobase transport	.
MSTRG.110	MSTRG.110.1	NRT31_ARATH^NRT31_ARATH^Q:120-674,H:19-210^53.368%ID^E:2.37e-54^RecName: Full=High-affinity nitrate transporter 3.1;^Eukaryota; Viridiplantae; Streptophyta; Embryophyta; Tracheophyta; Spermatophyta; Magnoliopsida; eudicotyledons; Gunneridae; Pentapetalae; rosids; malvids; Brassicales; Brassicaceae; Camelineae; Arabidopsis	MSTRG.110.1.p1	3-677[+]	PF16974.5^NAR2^High-affinity nitrate transporter accessory^46-218^E:8.5e-80	ENOG4111P96^Nitrate transporter	KEGG:ath:AT5G50200	GO:0016021^cellular_component^integral component of membrane`GO:0005886^cellular_component^plasma membrane`GO:0015112^molecular_function^nitrate transmembrane transporter activity`GO:0042128^biological_process^nitrate assimilation`GO:0015706^biological_process^nitrate transport`GO:0010167^biological_process^response to nitrate`GO:0009611^biological_process^response to wounding	GO:0010167^biological_process^response to nitrate`GO:0015706^biological_process^nitrate transport
MSTRG.110	MSTRG.110.1	NRT31_ARATH^NRT31_ARATH^Q:120-674,H:19-210^53.368%ID^E:2.37e-54^RecName: Full=High-affinity nitrate transporter 3.1;^Eukaryota; Viridiplantae; Streptophyta; Embryophyta; Tracheophyta; Spermatophyta; Magnoliopsida; eudicotyledons; Gunneridae; Pentapetalae; rosids; malvids; Brassicales; Brassicaceae; Camelineae; Arabidopsis	MSTRG.110.1.p2	469-786[+]	.	ENOG4111P96^Nitrate transporter	KEGG:ath:AT5G50200	GO:0016021^cellular_component^integral component of membrane`GO:0005886^cellular_component^plasma membrane`GO:0015112^molecular_function^nitrate transmembrane transporter activity`GO:0042128^biological_process^nitrate assimilation`GO:0015706^biological_process^nitrate transport`GO:0010167^biological_process^response to nitrate`GO:0009611^biological_process^response to wounding	.
MSTRG.107	MSTRG.107.1	C71A8_MENPI^C71A8_MENPI^Q:922-326,H:304-500^61.809%ID^E:7.39e-85^RecName: Full=Cytochrome P450 71A8;^Eukaryota; Viridiplantae; Streptophyta; Embryophyta; Tracheophyta; Spermatophyta; Magnoliopsida; eudicotyledons; Gunneridae; Pentapetalae; asterids; lamiids; Lamiales; Lamiaceae; Nepetoideae; Mentheae; Mentha	MSTRG.107.1.p1	931-305[-]	PF00067.22^p450^Cytochrome P450^2-185^E:6.4e-65	.	.	GO:0016021^cellular_component^integral component of membrane`GO:0020037^molecular_function^heme binding`GO:0005506^molecular_function^iron ion binding`GO:0004497^molecular_function^monooxygenase activity`GO:0016705^molecular_function^oxidoreductase activity, acting on paired donors, with incorporation or reduction of molecular oxygen	GO:0005506^molecular_function^iron ion binding`GO:0016705^molecular_function^oxidoreductase activity, acting on paired donors, with incorporation or reduction of molecular oxygen`GO:0020037^molecular_function^heme binding`GO:0055114^biological_process^oxidation-reduction process
MSTRG.74	MSTRG.74.1	.	MSTRG.74.1.p1	98-712[+]	PF00564.24^PB1^PB1 domain^34-119^E:8e-17	.	.	.	GO:0005515^molecular_function^protein binding
MSTRG.183	MSTRG.183.1	R1B16_SOLDE^R1B16_SOLDE^Q:3-1310,H:792-1225^34.141%ID^E:3.04e-47^RecName: Full=Putative late blight resistance protein homolog R1B-16;^Eukaryota; Viridiplantae; Streptophyta; Embryophyta; Tracheophyta; Spermatophyta; Magnoliopsida; eudicotyledons; Gunneridae; Pentapetalae; asterids; lamiids; Solanales; Solanaceae; Solanoideae; Solaneae; Solanum	MSTRG.183.1.p1	3-1310[+]	PF00560.33^LRR_1^Leucine Rich Repeat^173-193^E:27`PF00560.33^LRR_1^Leucine Rich Repeat^196-215^E:180`PF00560.33^LRR_1^Leucine Rich Repeat^220-228^E:14000`PF00560.33^LRR_1^Leucine Rich Repeat^296-307^E:350`PF00560.33^LRR_1^Leucine Rich Repeat^372-378^E:18000`PF00560.33^LRR_1^Leucine Rich Repeat^395-415^E:5	.	.	GO:0005737^cellular_component^cytoplasm`GO:0016020^cellular_component^membrane`GO:0043531^molecular_function^ADP binding`GO:0005524^molecular_function^ATP binding`GO:0009626^biological_process^plant-type hypersensitive response	GO:0005515^molecular_function^protein binding
MSTRG.136	MSTRG.136.1	.	.	.	.	.	.	.	.
MSTRG.177	MSTRG.177.1	CALSA_ARATH^CALSA_ARATH^Q:169-5874,H:1-1904^76.911%ID^E:0^RecName: Full=Callose synthase 10;^Eukaryota; Viridiplantae; Streptophyta; Embryophyta; Tracheophyta; Spermatophyta; Magnoliopsida; eudicotyledons; Gunneridae; Pentapetalae; rosids; malvids; Brassicales; Brassicaceae; Camelineae; Arabidopsis	MSTRG.177.1.p1	169-5877[+]	PF14288.6^FKS1_dom1^1,3-beta-glucan synthase subunit FKS1, domain-1^348-456^E:5.5e-34`PF02364.15^Glucan_synthase^1,3-beta-glucan synthase component^1027-1720^E:3.2e-235	ENOG410XQ8V^synthase	KEGG:ath:AT2G36850`KO:K11000	GO:0000148^cellular_component^1,3-beta-D-glucan synthase complex`GO:0005794^cellular_component^Golgi apparatus`GO:0016021^cellular_component^integral component of membrane`GO:0005886^cellular_component^plasma membrane`GO:0009506^cellular_component^plasmodesma`GO:0003843^molecular_function^1,3-beta-D-glucan synthase activity`GO:0006075^biological_process^(1->3)-beta-D-glucan biosynthetic process`G…	GO:0003843^molecular_function^1,3-beta-D-glucan synthase activity`GO:0006075^biological_process^(1->3)-beta-D-glucan biosynthetic process`GO:0000148^cellular_component^1,3-beta-D-glucan synthase complex`GO:0016020^cellular_component^membrane
MSTRG.177	MSTRG.177.1	CALSA_ARATH^CALSA_ARATH^Q:169-5874,H:1-1904^76.911%ID^E:0^RecName: Full=Callose synthase 10;^Eukaryota; Viridiplantae; Streptophyta; Embryophyta; Tracheophyta; Spermatophyta; Magnoliopsida; eudicotyledons; Gunneridae; Pentapetalae; rosids; malvids; Brassicales; Brassicaceae; Camelineae; Arabidopsis	MSTRG.177.1.p2	962-543[-]	.	ENOG410XQ8V^synthase	KEGG:ath:AT2G36850`KO:K11000	GO:0000148^cellular_component^1,3-beta-D-glucan synthase complex`GO:0005794^cellular_component^Golgi apparatus`GO:0016021^cellular_component^integral component of membrane`GO:0005886^cellular_component^plasma membrane`GO:0009506^cellular_component^plasmodesma`GO:0003843^molecular_function^1,3-beta-D-glucan synthase activity`GO:0006075^biological_process^(1->3)-beta-D-glucan biosynthetic process`G…	.
MSTRG.177	MSTRG.177.3	CALSA_ARATH^CALSA_ARATH^Q:46-1695,H:1342-1903^81.317%ID^E:0^RecName: Full=Callose synthase 10;^Eukaryota; Viridiplantae; Streptophyta; Embryophyta; Tracheophyta; Spermatophyta; Magnoliopsida; eudicotyledons; Gunneridae; Pentapetalae; rosids; malvids; Brassicales; Brassicaceae; Camelineae; Arabidopsis	MSTRG.177.3.p1	70-1701[+]	PF02364.15^Glucan_synthase^1,3-beta-glucan synthase component^1-361^E:1.4e-121	ENOG410XQ8V^synthase	KEGG:ath:AT2G36850`KO:K11000	GO:0000148^cellular_component^1,3-beta-D-glucan synthase complex`GO:0005794^cellular_component^Golgi apparatus`GO:0016021^cellular_component^integral component of membrane`GO:0005886^cellular_component^plasma membrane`GO:0009506^cellular_component^plasmodesma`GO:0003843^molecular_function^1,3-beta-D-glucan synthase activity`GO:0006075^biological_process^(1->3)-beta-D-glucan biosynthetic process`G…	GO:0003843^molecular_function^1,3-beta-D-glucan synthase activity`GO:0006075^biological_process^(1->3)-beta-D-glucan biosynthetic process`GO:0000148^cellular_component^1,3-beta-D-glucan synthase complex`GO:0016020^cellular_component^membrane
MSTRG.177	MSTRG.177.2	CALS7_ARATH^CALS7_ARATH^Q:669-1613,H:1608-1925^54.403%ID^E:9.65e-166^RecName: Full=Callose synthase 7;^Eukaryota; Viridiplantae; Streptophyta; Embryophyta; Tracheophyta; Spermatophyta; Magnoliopsida; eudicotyledons; Gunneridae; Pentapetalae; rosids; malvids; Brassicales; Brassicaceae; Camelineae; Arabidopsis`CALS7_ARATH^CALS7_ARATH^Q:101-655,H:1430-1614^65.405%ID^E:9.65e-166^RecName: Full=Callose…	MSTRG.177.2.p1	642-1631[+]	PF02364.15^Glucan_synthase^1,3-beta-glucan synthase component^10-148^E:2.6e-32	ENOG410XQ8V^synthase	KEGG:ath:AT1G06490`KO:K11000	GO:0000148^cellular_component^1,3-beta-D-glucan synthase complex`GO:0016021^cellular_component^integral component of membrane`GO:0003843^molecular_function^1,3-beta-D-glucan synthase activity`GO:0006075^biological_process^(1->3)-beta-D-glucan biosynthetic process`GO:0080165^biological_process^callose deposition in phloem sieve plate`GO:0071555^biological_process^cell wall organization`GO:0010233^…	GO:0003843^molecular_function^1,3-beta-D-glucan synthase activity`GO:0006075^biological_process^(1->3)-beta-D-glucan biosynthetic process`GO:0000148^cellular_component^1,3-beta-D-glucan synthase complex`GO:0016020^cellular_component^membrane
MSTRG.177	MSTRG.177.2	CALS7_ARATH^CALS7_ARATH^Q:669-1613,H:1608-1925^54.403%ID^E:9.65e-166^RecName: Full=Callose synthase 7;^Eukaryota; Viridiplantae; Streptophyta; Embryophyta; Tracheophyta; Spermatophyta; Magnoliopsida; eudicotyledons; Gunneridae; Pentapetalae; rosids; malvids; Brassicales; Brassicaceae; Camelineae; Arabidopsis`CALS7_ARATH^CALS7_ARATH^Q:101-655,H:1430-1614^65.405%ID^E:9.65e-166^RecName: Full=Callose…	MSTRG.177.2.p2	2-682[+]	PF02364.15^Glucan_synthase^1,3-beta-glucan synthase component^34-219^E:1.1e-57	ENOG410XQ8V^synthase	KEGG:ath:AT1G06490`KO:K11000	GO:0000148^cellular_component^1,3-beta-D-glucan synthase complex`GO:0016021^cellular_component^integral component of membrane`GO:0003843^molecular_function^1,3-beta-D-glucan synthase activity`GO:0006075^biological_process^(1->3)-beta-D-glucan biosynthetic process`GO:0080165^biological_process^callose deposition in phloem sieve plate`GO:0071555^biological_process^cell wall organization`GO:0010233^…	GO:0003843^molecular_function^1,3-beta-D-glucan synthase activity`GO:0006075^biological_process^(1->3)-beta-D-glucan biosynthetic process`GO:0000148^cellular_component^1,3-beta-D-glucan synthase complex`GO:0016020^cellular_component^membrane
MSTRG.111	MSTRG.111.1	.	.	.	.	.	.	.	.
MSTRG.148	MSTRG.148.1	ATG16_ARATH^ATG16_ARATH^Q:48-1400,H:59-509^68.736%ID^E:0^RecName: Full=Autophagy-related protein 16 {ECO:0000305};^Eukaryota; Viridiplantae; Streptophyta; Embryophyta; Tracheophyta; Spermatophyta; Magnoliopsida; eudicotyledons; Gunneridae; Pentapetalae; rosids; malvids; Brassicales; Brassicaceae; Camelineae; Arabidopsis	MSTRG.148.1.p1	3-1403[+]	PF08614.11^ATG16^Autophagy protein 16 (ATG16)^6-125^E:2.8e-14`PF00400.32^WD40^WD domain, G-beta repeat^178-210^E:0.0099`PF00400.32^WD40^WD domain, G-beta repeat^257-295^E:7.6e-05`PF00400.32^WD40^WD domain, G-beta repeat^301-336^E:0.00032`PF00400.32^WD40^WD domain, G-beta repeat^341-372^E:0.23`PF00400.32^WD40^WD domain, G-beta repeat^403-424^E:0.034`PF00400.32^WD40^WD domain, G-beta repeat^430-466…	ENOG410XQYA^autophagy related 16-like 1 (S. cerevisiae)	KEGG:ath:AT5G50230`KO:K17890	GO:0000421^cellular_component^autophagosome membrane`GO:0000045^biological_process^autophagosome assembly`GO:0015031^biological_process^protein transport	GO:0005515^molecular_function^protein binding
MSTRG.134	MSTRG.134.1	TRPC_ARATH^TRPC_ARATH^Q:253-1335,H:40-400^71.823%ID^E:2.84e-156^RecName: Full=Indole-3-glycerol phosphate synthase, chloroplastic {ECO:0000303|PubMed:7610197};^Eukaryota; Viridiplantae; Streptophyta; Embryophyta; Tracheophyta; Spermatophyta; Magnoliopsida; eudicotyledons; Gunneridae; Pentapetalae; rosids; malvids; Brassicales; Brassicaceae; Camelineae; Arabidopsis	MSTRG.134.1.p1	157-1341[+]	PF00218.21^IGPS^Indole-3-glycerol phosphate synthase^123-384^E:1.2e-76	COG0134^indole-3-glycerol phosphate synthase	KEGG:ath:AT2G04400`KO:K01609	GO:0009507^cellular_component^chloroplast`GO:0009570^cellular_component^chloroplast stroma`GO:0005829^cellular_component^cytosol`GO:0005507^molecular_function^copper ion binding`GO:0004425^molecular_function^indole-3-glycerol-phosphate synthase activity`GO:0004640^molecular_function^phosphoribosylanthranilate isomerase activity`GO:0000162^biological_process^tryptophan biosynthetic process	GO:0004425^molecular_function^indole-3-glycerol-phosphate synthase activity
MSTRG.134	MSTRG.134.1	TRPC_ARATH^TRPC_ARATH^Q:253-1335,H:40-400^71.823%ID^E:2.84e-156^RecName: Full=Indole-3-glycerol phosphate synthase, chloroplastic {ECO:0000303|PubMed:7610197};^Eukaryota; Viridiplantae; Streptophyta; Embryophyta; Tracheophyta; Spermatophyta; Magnoliopsida; eudicotyledons; Gunneridae; Pentapetalae; rosids; malvids; Brassicales; Brassicaceae; Camelineae; Arabidopsis	MSTRG.134.1.p2	1232-1564[+]	.	COG0134^indole-3-glycerol phosphate synthase	KEGG:ath:AT2G04400`KO:K01609	GO:0009507^cellular_component^chloroplast`GO:0009570^cellular_component^chloroplast stroma`GO:0005829^cellular_component^cytosol`GO:0005507^molecular_function^copper ion binding`GO:0004425^molecular_function^indole-3-glycerol-phosphate synthase activity`GO:0004640^molecular_function^phosphoribosylanthranilate isomerase activity`GO:0000162^biological_process^tryptophan biosynthetic process	.
MSTRG.115	MSTRG.115.1	NADA_ARATH^NADA_ARATH^Q:606-2537,H:87-718^68.837%ID^E:0^RecName: Full=Quinolinate synthase, chloroplastic;^Eukaryota; Viridiplantae; Streptophyta; Embryophyta; Tracheophyta; Spermatophyta; Magnoliopsida; eudicotyledons; Gunneridae; Pentapetalae; rosids; malvids; Brassicales; Brassicaceae; Camelineae; Arabidopsis	MSTRG.115.1.p1	321-2561[+]	PF02657.15^SufE^Fe-S metabolism associated domain^102-227^E:1.1e-28`PF02445.16^NadA^Quinolinate synthetase A protein^278-587^E:2.1e-33	COG0379^Catalyzes the condensation of iminoaspartate with dihydroxyacetone phosphate to form quinolinate (By similarity)`COG2166^Fe-S metabolism associated	KEGG:ath:AT5G50210`KO:K03517	GO:0009507^cellular_component^chloroplast`GO:0051539^molecular_function^4 iron, 4 sulfur cluster binding`GO:0008047^molecular_function^enzyme activator activity`GO:0046872^molecular_function^metal ion binding`GO:0042803^molecular_function^protein homodimerization activity`GO:0008987^molecular_function^quinolinate synthetase A activity`GO:0034628^biological_process^'de novo' NAD biosynthetic proce…	GO:0008987^molecular_function^quinolinate synthetase A activity`GO:0051539^molecular_function^4 iron, 4 sulfur cluster binding`GO:0009435^biological_process^NAD biosynthetic process
MSTRG.115	MSTRG.115.2	NADA_ARATH^NADA_ARATH^Q:211-1068,H:441-718^66.783%ID^E:8.7e-137^RecName: Full=Quinolinate synthase, chloroplastic;^Eukaryota; Viridiplantae; Streptophyta; Embryophyta; Tracheophyta; Spermatophyta; Magnoliopsida; eudicotyledons; Gunneridae; Pentapetalae; rosids; malvids; Brassicales; Brassicaceae; Camelineae; Arabidopsis`NADA_ARATH^NADA_ARATH^Q:2-223,H:348-421^79.73%ID^E:8.7e-137^RecName: Full=Qui…	MSTRG.115.2.p1	235-1092[+]	PF02445.16^NadA^Quinolinate synthetase A protein^31-127^E:2.3e-06	COG0379^Catalyzes the condensation of iminoaspartate with dihydroxyacetone phosphate to form quinolinate (By similarity)`COG2166^Fe-S metabolism associated	KEGG:ath:AT5G50210`KO:K03517	GO:0009507^cellular_component^chloroplast`GO:0051539^molecular_function^4 iron, 4 sulfur cluster binding`GO:0008047^molecular_function^enzyme activator activity`GO:0046872^molecular_function^metal ion binding`GO:0042803^molecular_function^protein homodimerization activity`GO:0008987^molecular_function^quinolinate synthetase A activity`GO:0034628^biological_process^'de novo' NAD biosynthetic proce…	GO:0008987^molecular_function^quinolinate synthetase A activity`GO:0051539^molecular_function^4 iron, 4 sulfur cluster binding`GO:0009435^biological_process^NAD biosynthetic process
MSTRG.78	MSTRG.78.1	PIRL1_ARATH^PIRL1_ARATH^Q:130-1671,H:6-504^56.202%ID^E:6.08e-162^RecName: Full=Plant intracellular Ras-group-related LRR protein 1;^Eukaryota; Viridiplantae; Streptophyta; Embryophyta; Tracheophyta; Spermatophyta; Magnoliopsida; eudicotyledons; Gunneridae; Pentapetalae; rosids; malvids; Brassicales; Brassicaceae; Camelineae; Arabidopsis	MSTRG.78.1.p1	121-1680[+]	PF00560.33^LRR_1^Leucine Rich Repeat^212-229^E:7500`PF13855.6^LRR_8^Leucine rich repeat^213-267^E:2.3e-09`PF12799.7^LRR_4^Leucine Rich repeats (2 copies)^232-272^E:6e-08`PF00560.33^LRR_1^Leucine Rich Repeat^233-249^E:8.5`PF13516.6^LRR_6^Leucine Rich repeat^233-244^E:81`PF13855.6^LRR_8^Leucine rich repeat^256-313^E:6.4e-08`PF00560.33^LRR_1^Leucine Rich Repeat^256-272^E:3.1`PF13516.6^LRR_6^Leucine …	COG4886^leucine Rich Repeat	KEGG:ath:AT5G05850	GO:0055046^biological_process^microgametogenesis`GO:0009555^biological_process^pollen development	GO:0005515^molecular_function^protein binding
MSTRG.78	MSTRG.78.1	PIRL1_ARATH^PIRL1_ARATH^Q:130-1671,H:6-504^56.202%ID^E:6.08e-162^RecName: Full=Plant intracellular Ras-group-related LRR protein 1;^Eukaryota; Viridiplantae; Streptophyta; Embryophyta; Tracheophyta; Spermatophyta; Magnoliopsida; eudicotyledons; Gunneridae; Pentapetalae; rosids; malvids; Brassicales; Brassicaceae; Camelineae; Arabidopsis	MSTRG.78.1.p2	722-393[-]	.	COG4886^leucine Rich Repeat	KEGG:ath:AT5G05850	GO:0055046^biological_process^microgametogenesis`GO:0009555^biological_process^pollen development	.
MSTRG.139	MSTRG.139.1	ROC4_NICSY^ROC4_NICSY^Q:156-1169,H:1-313^61.243%ID^E:1.84e-113^RecName: Full=31 kDa ribonucleoprotein, chloroplastic;^Eukaryota; Viridiplantae; Streptophyta; Embryophyta; Tracheophyta; Spermatophyta; Magnoliopsida; eudicotyledons; Gunneridae; Pentapetalae; asterids; lamiids; Solanales; Solanaceae; Nicotianoideae; Nicotianeae; Nicotiana	MSTRG.139.1.p1	3-1175[+]	PF00076.22^RRM_1^RNA recognition motif. (a.k.a. RRM, RBD, or RNP domain)^214-283^E:1.9e-20`PF00076.22^RRM_1^RNA recognition motif. (a.k.a. RRM, RBD, or RNP domain)^308-378^E:1.6e-22	.	KEGG:nsy:104227036	GO:0009507^cellular_component^chloroplast`GO:0003723^molecular_function^RNA binding`GO:0006397^biological_process^mRNA processing	GO:0003676^molecular_function^nucleic acid binding
MSTRG.139	MSTRG.139.1	ROC4_NICSY^ROC4_NICSY^Q:156-1169,H:1-313^61.243%ID^E:1.84e-113^RecName: Full=31 kDa ribonucleoprotein, chloroplastic;^Eukaryota; Viridiplantae; Streptophyta; Embryophyta; Tracheophyta; Spermatophyta; Magnoliopsida; eudicotyledons; Gunneridae; Pentapetalae; asterids; lamiids; Solanales; Solanaceae; Nicotianoideae; Nicotianeae; Nicotiana	MSTRG.139.1.p2	472-783[+]	.	.	KEGG:nsy:104227036	GO:0009507^cellular_component^chloroplast`GO:0003723^molecular_function^RNA binding`GO:0006397^biological_process^mRNA processing	.
MSTRG.60	MSTRG.60.1	AP1M2_ARATH^AP1M2_ARATH^Q:207-1490,H:1-428^86.449%ID^E:0^RecName: Full=AP-1 complex subunit mu-2;^Eukaryota; Viridiplantae; Streptophyta; Embryophyta; Tracheophyta; Spermatophyta; Magnoliopsida; eudicotyledons; Gunneridae; Pentapetalae; rosids; malvids; Brassicales; Brassicaceae; Camelineae; Arabidopsis	MSTRG.60.1.p1	207-1493[+]	PF01217.20^Clat_adaptor_s^Clathrin adaptor complex small chain^7-129^E:1.2e-05`PF00928.21^Adap_comp_sub^Adaptor complexes medium subunit family^159-426^E:6.6e-90	ENOG410XPFS^Adaptor-related protein complex	KEGG:ath:AT1G60780`KO:K12393	GO:0030131^cellular_component^clathrin adaptor complex`GO:0030665^cellular_component^clathrin-coated vesicle membrane`GO:0005829^cellular_component^cytosol`GO:0031901^cellular_component^early endosome membrane`GO:0005794^cellular_component^Golgi apparatus`GO:0005634^cellular_component^nucleus`GO:0006886^biological_process^intracellular protein transport`GO:0016192^biological_process^vesicle-media…	.
MSTRG.60	MSTRG.60.1	AP1M2_ARATH^AP1M2_ARATH^Q:207-1490,H:1-428^86.449%ID^E:0^RecName: Full=AP-1 complex subunit mu-2;^Eukaryota; Viridiplantae; Streptophyta; Embryophyta; Tracheophyta; Spermatophyta; Magnoliopsida; eudicotyledons; Gunneridae; Pentapetalae; rosids; malvids; Brassicales; Brassicaceae; Camelineae; Arabidopsis	MSTRG.60.1.p2	494-144[-]	.	ENOG410XPFS^Adaptor-related protein complex	KEGG:ath:AT1G60780`KO:K12393	GO:0030131^cellular_component^clathrin adaptor complex`GO:0030665^cellular_component^clathrin-coated vesicle membrane`GO:0005829^cellular_component^cytosol`GO:0031901^cellular_component^early endosome membrane`GO:0005794^cellular_component^Golgi apparatus`GO:0005634^cellular_component^nucleus`GO:0006886^biological_process^intracellular protein transport`GO:0016192^biological_process^vesicle-media…	.
MSTRG.60	MSTRG.60.2	AP1M2_ARATH^AP1M2_ARATH^Q:372-908,H:129-307^90.503%ID^E:2.12e-111^RecName: Full=AP-1 complex subunit mu-2;^Eukaryota; Viridiplantae; Streptophyta; Embryophyta; Tracheophyta; Spermatophyta; Magnoliopsida; eudicotyledons; Gunneridae; Pentapetalae; rosids; malvids; Brassicales; Brassicaceae; Camelineae; Arabidopsis`AP1M2_ARATH^AP1M2_ARATH^Q:1430-1792,H:308-428^85.124%ID^E:3.91e-64^RecName: Full=AP-1…	MSTRG.60.2.p1	444-914[+]	PF00928.21^Adap_comp_sub^Adaptor complexes medium subunit family^7-154^E:5.9e-52	ENOG410XPFS^Adaptor-related protein complex	KEGG:ath:AT1G60780`KO:K12393	GO:0030131^cellular_component^clathrin adaptor complex`GO:0030665^cellular_component^clathrin-coated vesicle membrane`GO:0005829^cellular_component^cytosol`GO:0031901^cellular_component^early endosome membrane`GO:0005794^cellular_component^Golgi apparatus`GO:0005634^cellular_component^nucleus`GO:0006886^biological_process^intracellular protein transport`GO:0016192^biological_process^vesicle-media…	.
MSTRG.143	MSTRG.143.2	SF3A1_ARATH^SF3A1_ARATH^Q:151-1728,H:15-532^71.157%ID^E:0^RecName: Full=Probable splicing factor 3A subunit 1;^Eukaryota; Viridiplantae; Streptophyta; Embryophyta; Tracheophyta; Spermatophyta; Magnoliopsida; eudicotyledons; Gunneridae; Pentapetalae; rosids; malvids; Brassicales; Brassicaceae; Camelineae; Arabidopsis`SF3A1_ARATH^SF3A1_ARATH^Q:2224-2553,H:680-785^73.636%ID^E:2.78e-40^RecName: Full=…	MSTRG.143.2.p1	1-2556[+]	PF01805.20^Surp^Surp module^107-157^E:2.5e-22`PF01805.20^Surp^Surp module^230-281^E:1.5e-18`PF12230.8^PRP21_like_P^Pre-mRNA splicing factor PRP21 like protein^298-514^E:6.4e-56`PF00240.23^ubiquitin^Ubiquitin family^790-846^E:2.2e-09	ENOG410XPNW^Splicing factor 3A subunit	KEGG:ath:AT1G14650`KO:K12825	GO:0071013^cellular_component^catalytic step 2 spliceosome`GO:0005686^cellular_component^U2 snRNP`GO:0071004^cellular_component^U2-type prespliceosome`GO:0005684^cellular_component^U2-type spliceosomal complex`GO:0003723^molecular_function^RNA binding`GO:0000398^biological_process^mRNA splicing, via spliceosome	GO:0003723^molecular_function^RNA binding`GO:0006396^biological_process^RNA processing`GO:0005515^molecular_function^protein binding
MSTRG.143	MSTRG.143.2	SF3A1_ARATH^SF3A1_ARATH^Q:151-1728,H:15-532^71.157%ID^E:0^RecName: Full=Probable splicing factor 3A subunit 1;^Eukaryota; Viridiplantae; Streptophyta; Embryophyta; Tracheophyta; Spermatophyta; Magnoliopsida; eudicotyledons; Gunneridae; Pentapetalae; rosids; malvids; Brassicales; Brassicaceae; Camelineae; Arabidopsis`SF3A1_ARATH^SF3A1_ARATH^Q:2224-2553,H:680-785^73.636%ID^E:2.78e-40^RecName: Full=…	MSTRG.143.2.p2	1436-1002[-]	PF01077.22^NIR_SIR^Nitrite and sulphite reductase 4Fe-4S domain^6-61^E:0.72	ENOG410XPNW^Splicing factor 3A subunit	KEGG:ath:AT1G14650`KO:K12825	GO:0071013^cellular_component^catalytic step 2 spliceosome`GO:0005686^cellular_component^U2 snRNP`GO:0071004^cellular_component^U2-type prespliceosome`GO:0005684^cellular_component^U2-type spliceosomal complex`GO:0003723^molecular_function^RNA binding`GO:0000398^biological_process^mRNA splicing, via spliceosome	GO:0016491^molecular_function^oxidoreductase activity`GO:0020037^molecular_function^heme binding`GO:0051536^molecular_function^iron-sulfur cluster binding`GO:0055114^biological_process^oxidation-reduction process
MSTRG.143	MSTRG.143.2	SF3A1_ARATH^SF3A1_ARATH^Q:151-1728,H:15-532^71.157%ID^E:0^RecName: Full=Probable splicing factor 3A subunit 1;^Eukaryota; Viridiplantae; Streptophyta; Embryophyta; Tracheophyta; Spermatophyta; Magnoliopsida; eudicotyledons; Gunneridae; Pentapetalae; rosids; malvids; Brassicales; Brassicaceae; Camelineae; Arabidopsis`SF3A1_ARATH^SF3A1_ARATH^Q:2224-2553,H:680-785^73.636%ID^E:2.78e-40^RecName: Full=…	MSTRG.143.2.p3	2854-3249[+]	.	ENOG410XPNW^Splicing factor 3A subunit	KEGG:ath:AT1G14650`KO:K12825	GO:0071013^cellular_component^catalytic step 2 spliceosome`GO:0005686^cellular_component^U2 snRNP`GO:0071004^cellular_component^U2-type prespliceosome`GO:0005684^cellular_component^U2-type spliceosomal complex`GO:0003723^molecular_function^RNA binding`GO:0000398^biological_process^mRNA splicing, via spliceosome	.
MSTRG.143	MSTRG.143.2	SF3A1_ARATH^SF3A1_ARATH^Q:151-1728,H:15-532^71.157%ID^E:0^RecName: Full=Probable splicing factor 3A subunit 1;^Eukaryota; Viridiplantae; Streptophyta; Embryophyta; Tracheophyta; Spermatophyta; Magnoliopsida; eudicotyledons; Gunneridae; Pentapetalae; rosids; malvids; Brassicales; Brassicaceae; Camelineae; Arabidopsis`SF3A1_ARATH^SF3A1_ARATH^Q:2224-2553,H:680-785^73.636%ID^E:2.78e-40^RecName: Full=…	MSTRG.143.2.p4	1503-1138[-]	.	ENOG410XPNW^Splicing factor 3A subunit	KEGG:ath:AT1G14650`KO:K12825	GO:0071013^cellular_component^catalytic step 2 spliceosome`GO:0005686^cellular_component^U2 snRNP`GO:0071004^cellular_component^U2-type prespliceosome`GO:0005684^cellular_component^U2-type spliceosomal complex`GO:0003723^molecular_function^RNA binding`GO:0000398^biological_process^mRNA splicing, via spliceosome	.
MSTRG.143	MSTRG.143.2	SF3A1_ARATH^SF3A1_ARATH^Q:151-1728,H:15-532^71.157%ID^E:0^RecName: Full=Probable splicing factor 3A subunit 1;^Eukaryota; Viridiplantae; Streptophyta; Embryophyta; Tracheophyta; Spermatophyta; Magnoliopsida; eudicotyledons; Gunneridae; Pentapetalae; rosids; malvids; Brassicales; Brassicaceae; Camelineae; Arabidopsis`SF3A1_ARATH^SF3A1_ARATH^Q:2224-2553,H:680-785^73.636%ID^E:2.78e-40^RecName: Full=…	MSTRG.143.2.p5	443-745[+]	.	ENOG410XPNW^Splicing factor 3A subunit	KEGG:ath:AT1G14650`KO:K12825	GO:0071013^cellular_component^catalytic step 2 spliceosome`GO:0005686^cellular_component^U2 snRNP`GO:0071004^cellular_component^U2-type prespliceosome`GO:0005684^cellular_component^U2-type spliceosomal complex`GO:0003723^molecular_function^RNA binding`GO:0000398^biological_process^mRNA splicing, via spliceosome	.
MSTRG.143	MSTRG.143.4	SF3A1_ARATH^SF3A1_ARATH^Q:125-1702,H:15-532^71.157%ID^E:0^RecName: Full=Probable splicing factor 3A subunit 1;^Eukaryota; Viridiplantae; Streptophyta; Embryophyta; Tracheophyta; Spermatophyta; Magnoliopsida; eudicotyledons; Gunneridae; Pentapetalae; rosids; malvids; Brassicales; Brassicaceae; Camelineae; Arabidopsis`SF3A1_ARATH^SF3A1_ARATH^Q:2198-2527,H:680-785^73.636%ID^E:3.56e-40^RecName: Full=…	MSTRG.143.4.p1	2-2530[+]	PF01805.20^Surp^Surp module^98-148^E:2.5e-22`PF01805.20^Surp^Surp module^221-272^E:1.5e-18`PF12230.8^PRP21_like_P^Pre-mRNA splicing factor PRP21 like protein^289-505^E:6.3e-56`PF00240.23^ubiquitin^Ubiquitin family^781-837^E:2.1e-09	ENOG410XPNW^Splicing factor 3A subunit	KEGG:ath:AT1G14650`KO:K12825	GO:0071013^cellular_component^catalytic step 2 spliceosome`GO:0005686^cellular_component^U2 snRNP`GO:0071004^cellular_component^U2-type prespliceosome`GO:0005684^cellular_component^U2-type spliceosomal complex`GO:0003723^molecular_function^RNA binding`GO:0000398^biological_process^mRNA splicing, via spliceosome	GO:0003723^molecular_function^RNA binding`GO:0006396^biological_process^RNA processing`GO:0005515^molecular_function^protein binding
MSTRG.143	MSTRG.143.4	SF3A1_ARATH^SF3A1_ARATH^Q:125-1702,H:15-532^71.157%ID^E:0^RecName: Full=Probable splicing factor 3A subunit 1;^Eukaryota; Viridiplantae; Streptophyta; Embryophyta; Tracheophyta; Spermatophyta; Magnoliopsida; eudicotyledons; Gunneridae; Pentapetalae; rosids; malvids; Brassicales; Brassicaceae; Camelineae; Arabidopsis`SF3A1_ARATH^SF3A1_ARATH^Q:2198-2527,H:680-785^73.636%ID^E:3.56e-40^RecName: Full=…	MSTRG.143.4.p2	1410-976[-]	PF01077.22^NIR_SIR^Nitrite and sulphite reductase 4Fe-4S domain^6-61^E:0.72	ENOG410XPNW^Splicing factor 3A subunit	KEGG:ath:AT1G14650`KO:K12825	GO:0071013^cellular_component^catalytic step 2 spliceosome`GO:0005686^cellular_component^U2 snRNP`GO:0071004^cellular_component^U2-type prespliceosome`GO:0005684^cellular_component^U2-type spliceosomal complex`GO:0003723^molecular_function^RNA binding`GO:0000398^biological_process^mRNA splicing, via spliceosome	GO:0016491^molecular_function^oxidoreductase activity`GO:0020037^molecular_function^heme binding`GO:0051536^molecular_function^iron-sulfur cluster binding`GO:0055114^biological_process^oxidation-reduction process
MSTRG.143	MSTRG.143.4	SF3A1_ARATH^SF3A1_ARATH^Q:125-1702,H:15-532^71.157%ID^E:0^RecName: Full=Probable splicing factor 3A subunit 1;^Eukaryota; Viridiplantae; Streptophyta; Embryophyta; Tracheophyta; Spermatophyta; Magnoliopsida; eudicotyledons; Gunneridae; Pentapetalae; rosids; malvids; Brassicales; Brassicaceae; Camelineae; Arabidopsis`SF3A1_ARATH^SF3A1_ARATH^Q:2198-2527,H:680-785^73.636%ID^E:3.56e-40^RecName: Full=…	MSTRG.143.4.p3	3189-3584[+]	.	ENOG410XPNW^Splicing factor 3A subunit	KEGG:ath:AT1G14650`KO:K12825	GO:0071013^cellular_component^catalytic step 2 spliceosome`GO:0005686^cellular_component^U2 snRNP`GO:0071004^cellular_component^U2-type prespliceosome`GO:0005684^cellular_component^U2-type spliceosomal complex`GO:0003723^molecular_function^RNA binding`GO:0000398^biological_process^mRNA splicing, via spliceosome	.
MSTRG.143	MSTRG.143.4	SF3A1_ARATH^SF3A1_ARATH^Q:125-1702,H:15-532^71.157%ID^E:0^RecName: Full=Probable splicing factor 3A subunit 1;^Eukaryota; Viridiplantae; Streptophyta; Embryophyta; Tracheophyta; Spermatophyta; Magnoliopsida; eudicotyledons; Gunneridae; Pentapetalae; rosids; malvids; Brassicales; Brassicaceae; Camelineae; Arabidopsis`SF3A1_ARATH^SF3A1_ARATH^Q:2198-2527,H:680-785^73.636%ID^E:3.56e-40^RecName: Full=…	MSTRG.143.4.p4	1477-1112[-]	.	ENOG410XPNW^Splicing factor 3A subunit	KEGG:ath:AT1G14650`KO:K12825	GO:0071013^cellular_component^catalytic step 2 spliceosome`GO:0005686^cellular_component^U2 snRNP`GO:0071004^cellular_component^U2-type prespliceosome`GO:0005684^cellular_component^U2-type spliceosomal complex`GO:0003723^molecular_function^RNA binding`GO:0000398^biological_process^mRNA splicing, via spliceosome	.
MSTRG.143	MSTRG.143.4	SF3A1_ARATH^SF3A1_ARATH^Q:125-1702,H:15-532^71.157%ID^E:0^RecName: Full=Probable splicing factor 3A subunit 1;^Eukaryota; Viridiplantae; Streptophyta; Embryophyta; Tracheophyta; Spermatophyta; Magnoliopsida; eudicotyledons; Gunneridae; Pentapetalae; rosids; malvids; Brassicales; Brassicaceae; Camelineae; Arabidopsis`SF3A1_ARATH^SF3A1_ARATH^Q:2198-2527,H:680-785^73.636%ID^E:3.56e-40^RecName: Full=…	MSTRG.143.4.p5	417-719[+]	.	ENOG410XPNW^Splicing factor 3A subunit	KEGG:ath:AT1G14650`KO:K12825	GO:0071013^cellular_component^catalytic step 2 spliceosome`GO:0005686^cellular_component^U2 snRNP`GO:0071004^cellular_component^U2-type prespliceosome`GO:0005684^cellular_component^U2-type spliceosomal complex`GO:0003723^molecular_function^RNA binding`GO:0000398^biological_process^mRNA splicing, via spliceosome	.
MSTRG.143	MSTRG.143.1	SF3A1_ARATH^SF3A1_ARATH^Q:151-1728,H:15-532^71.157%ID^E:0^RecName: Full=Probable splicing factor 3A subunit 1;^Eukaryota; Viridiplantae; Streptophyta; Embryophyta; Tracheophyta; Spermatophyta; Magnoliopsida; eudicotyledons; Gunneridae; Pentapetalae; rosids; malvids; Brassicales; Brassicaceae; Camelineae; Arabidopsis`SF3A1_ARATH^SF3A1_ARATH^Q:2224-2553,H:680-785^73.636%ID^E:3.8e-40^RecName: Full=P…	MSTRG.143.1.p1	1-2556[+]	PF01805.20^Surp^Surp module^107-157^E:2.5e-22`PF01805.20^Surp^Surp module^230-281^E:1.5e-18`PF12230.8^PRP21_like_P^Pre-mRNA splicing factor PRP21 like protein^298-514^E:6.4e-56`PF00240.23^ubiquitin^Ubiquitin family^790-846^E:2.2e-09	ENOG410XPNW^Splicing factor 3A subunit	KEGG:ath:AT1G14650`KO:K12825	GO:0071013^cellular_component^catalytic step 2 spliceosome`GO:0005686^cellular_component^U2 snRNP`GO:0071004^cellular_component^U2-type prespliceosome`GO:0005684^cellular_component^U2-type spliceosomal complex`GO:0003723^molecular_function^RNA binding`GO:0000398^biological_process^mRNA splicing, via spliceosome	GO:0003723^molecular_function^RNA binding`GO:0006396^biological_process^RNA processing`GO:0005515^molecular_function^protein binding
MSTRG.143	MSTRG.143.1	SF3A1_ARATH^SF3A1_ARATH^Q:151-1728,H:15-532^71.157%ID^E:0^RecName: Full=Probable splicing factor 3A subunit 1;^Eukaryota; Viridiplantae; Streptophyta; Embryophyta; Tracheophyta; Spermatophyta; Magnoliopsida; eudicotyledons; Gunneridae; Pentapetalae; rosids; malvids; Brassicales; Brassicaceae; Camelineae; Arabidopsis`SF3A1_ARATH^SF3A1_ARATH^Q:2224-2553,H:680-785^73.636%ID^E:3.8e-40^RecName: Full=P…	MSTRG.143.1.p2	1436-1002[-]	PF01077.22^NIR_SIR^Nitrite and sulphite reductase 4Fe-4S domain^6-61^E:0.72	ENOG410XPNW^Splicing factor 3A subunit	KEGG:ath:AT1G14650`KO:K12825	GO:0071013^cellular_component^catalytic step 2 spliceosome`GO:0005686^cellular_component^U2 snRNP`GO:0071004^cellular_component^U2-type prespliceosome`GO:0005684^cellular_component^U2-type spliceosomal complex`GO:0003723^molecular_function^RNA binding`GO:0000398^biological_process^mRNA splicing, via spliceosome	GO:0016491^molecular_function^oxidoreductase activity`GO:0020037^molecular_function^heme binding`GO:0051536^molecular_function^iron-sulfur cluster binding`GO:0055114^biological_process^oxidation-reduction process
MSTRG.143	MSTRG.143.1	SF3A1_ARATH^SF3A1_ARATH^Q:151-1728,H:15-532^71.157%ID^E:0^RecName: Full=Probable splicing factor 3A subunit 1;^Eukaryota; Viridiplantae; Streptophyta; Embryophyta; Tracheophyta; Spermatophyta; Magnoliopsida; eudicotyledons; Gunneridae; Pentapetalae; rosids; malvids; Brassicales; Brassicaceae; Camelineae; Arabidopsis`SF3A1_ARATH^SF3A1_ARATH^Q:2224-2553,H:680-785^73.636%ID^E:3.8e-40^RecName: Full=P…	MSTRG.143.1.p3	3373-3768[+]	.	ENOG410XPNW^Splicing factor 3A subunit	KEGG:ath:AT1G14650`KO:K12825	GO:0071013^cellular_component^catalytic step 2 spliceosome`GO:0005686^cellular_component^U2 snRNP`GO:0071004^cellular_component^U2-type prespliceosome`GO:0005684^cellular_component^U2-type spliceosomal complex`GO:0003723^molecular_function^RNA binding`GO:0000398^biological_process^mRNA splicing, via spliceosome	.
MSTRG.143	MSTRG.143.1	SF3A1_ARATH^SF3A1_ARATH^Q:151-1728,H:15-532^71.157%ID^E:0^RecName: Full=Probable splicing factor 3A subunit 1;^Eukaryota; Viridiplantae; Streptophyta; Embryophyta; Tracheophyta; Spermatophyta; Magnoliopsida; eudicotyledons; Gunneridae; Pentapetalae; rosids; malvids; Brassicales; Brassicaceae; Camelineae; Arabidopsis`SF3A1_ARATH^SF3A1_ARATH^Q:2224-2553,H:680-785^73.636%ID^E:3.8e-40^RecName: Full=P…	MSTRG.143.1.p4	1503-1138[-]	.	ENOG410XPNW^Splicing factor 3A subunit	KEGG:ath:AT1G14650`KO:K12825	GO:0071013^cellular_component^catalytic step 2 spliceosome`GO:0005686^cellular_component^U2 snRNP`GO:0071004^cellular_component^U2-type prespliceosome`GO:0005684^cellular_component^U2-type spliceosomal complex`GO:0003723^molecular_function^RNA binding`GO:0000398^biological_process^mRNA splicing, via spliceosome	.
MSTRG.143	MSTRG.143.1	SF3A1_ARATH^SF3A1_ARATH^Q:151-1728,H:15-532^71.157%ID^E:0^RecName: Full=Probable splicing factor 3A subunit 1;^Eukaryota; Viridiplantae; Streptophyta; Embryophyta; Tracheophyta; Spermatophyta; Magnoliopsida; eudicotyledons; Gunneridae; Pentapetalae; rosids; malvids; Brassicales; Brassicaceae; Camelineae; Arabidopsis`SF3A1_ARATH^SF3A1_ARATH^Q:2224-2553,H:680-785^73.636%ID^E:3.8e-40^RecName: Full=P…	MSTRG.143.1.p5	3008-3355[+]	.	ENOG410XPNW^Splicing factor 3A subunit	KEGG:ath:AT1G14650`KO:K12825	GO:0071013^cellular_component^catalytic step 2 spliceosome`GO:0005686^cellular_component^U2 snRNP`GO:0071004^cellular_component^U2-type prespliceosome`GO:0005684^cellular_component^U2-type spliceosomal complex`GO:0003723^molecular_function^RNA binding`GO:0000398^biological_process^mRNA splicing, via spliceosome	.
MSTRG.143	MSTRG.143.1	SF3A1_ARATH^SF3A1_ARATH^Q:151-1728,H:15-532^71.157%ID^E:0^RecName: Full=Probable splicing factor 3A subunit 1;^Eukaryota; Viridiplantae; Streptophyta; Embryophyta; Tracheophyta; Spermatophyta; Magnoliopsida; eudicotyledons; Gunneridae; Pentapetalae; rosids; malvids; Brassicales; Brassicaceae; Camelineae; Arabidopsis`SF3A1_ARATH^SF3A1_ARATH^Q:2224-2553,H:680-785^73.636%ID^E:3.8e-40^RecName: Full=P…	MSTRG.143.1.p6	443-745[+]	.	ENOG410XPNW^Splicing factor 3A subunit	KEGG:ath:AT1G14650`KO:K12825	GO:0071013^cellular_component^catalytic step 2 spliceosome`GO:0005686^cellular_component^U2 snRNP`GO:0071004^cellular_component^U2-type prespliceosome`GO:0005684^cellular_component^U2-type spliceosomal complex`GO:0003723^molecular_function^RNA binding`GO:0000398^biological_process^mRNA splicing, via spliceosome	.
MSTRG.143	MSTRG.143.3	SF3A1_ARATH^SF3A1_ARATH^Q:151-1728,H:15-532^71.157%ID^E:0^RecName: Full=Probable splicing factor 3A subunit 1;^Eukaryota; Viridiplantae; Streptophyta; Embryophyta; Tracheophyta; Spermatophyta; Magnoliopsida; eudicotyledons; Gunneridae; Pentapetalae; rosids; malvids; Brassicales; Brassicaceae; Camelineae; Arabidopsis`SF3A1_ARATH^SF3A1_ARATH^Q:2224-2553,H:680-785^73.636%ID^E:3.62e-40^RecName: Full=…	MSTRG.143.3.p1	1-2556[+]	PF01805.20^Surp^Surp module^107-157^E:2.5e-22`PF01805.20^Surp^Surp module^230-281^E:1.5e-18`PF12230.8^PRP21_like_P^Pre-mRNA splicing factor PRP21 like protein^298-514^E:6.4e-56`PF00240.23^ubiquitin^Ubiquitin family^790-846^E:2.2e-09	ENOG410XPNW^Splicing factor 3A subunit	KEGG:ath:AT1G14650`KO:K12825	GO:0071013^cellular_component^catalytic step 2 spliceosome`GO:0005686^cellular_component^U2 snRNP`GO:0071004^cellular_component^U2-type prespliceosome`GO:0005684^cellular_component^U2-type spliceosomal complex`GO:0003723^molecular_function^RNA binding`GO:0000398^biological_process^mRNA splicing, via spliceosome	GO:0003723^molecular_function^RNA binding`GO:0006396^biological_process^RNA processing`GO:0005515^molecular_function^protein binding
MSTRG.143	MSTRG.143.3	SF3A1_ARATH^SF3A1_ARATH^Q:151-1728,H:15-532^71.157%ID^E:0^RecName: Full=Probable splicing factor 3A subunit 1;^Eukaryota; Viridiplantae; Streptophyta; Embryophyta; Tracheophyta; Spermatophyta; Magnoliopsida; eudicotyledons; Gunneridae; Pentapetalae; rosids; malvids; Brassicales; Brassicaceae; Camelineae; Arabidopsis`SF3A1_ARATH^SF3A1_ARATH^Q:2224-2553,H:680-785^73.636%ID^E:3.62e-40^RecName: Full=…	MSTRG.143.3.p2	1436-1002[-]	PF01077.22^NIR_SIR^Nitrite and sulphite reductase 4Fe-4S domain^6-61^E:0.72	ENOG410XPNW^Splicing factor 3A subunit	KEGG:ath:AT1G14650`KO:K12825	GO:0071013^cellular_component^catalytic step 2 spliceosome`GO:0005686^cellular_component^U2 snRNP`GO:0071004^cellular_component^U2-type prespliceosome`GO:0005684^cellular_component^U2-type spliceosomal complex`GO:0003723^molecular_function^RNA binding`GO:0000398^biological_process^mRNA splicing, via spliceosome	GO:0016491^molecular_function^oxidoreductase activity`GO:0020037^molecular_function^heme binding`GO:0051536^molecular_function^iron-sulfur cluster binding`GO:0055114^biological_process^oxidation-reduction process
MSTRG.143	MSTRG.143.3	SF3A1_ARATH^SF3A1_ARATH^Q:151-1728,H:15-532^71.157%ID^E:0^RecName: Full=Probable splicing factor 3A subunit 1;^Eukaryota; Viridiplantae; Streptophyta; Embryophyta; Tracheophyta; Spermatophyta; Magnoliopsida; eudicotyledons; Gunneridae; Pentapetalae; rosids; malvids; Brassicales; Brassicaceae; Camelineae; Arabidopsis`SF3A1_ARATH^SF3A1_ARATH^Q:2224-2553,H:680-785^73.636%ID^E:3.62e-40^RecName: Full=…	MSTRG.143.3.p3	3280-3675[+]	.	ENOG410XPNW^Splicing factor 3A subunit	KEGG:ath:AT1G14650`KO:K12825	GO:0071013^cellular_component^catalytic step 2 spliceosome`GO:0005686^cellular_component^U2 snRNP`GO:0071004^cellular_component^U2-type prespliceosome`GO:0005684^cellular_component^U2-type spliceosomal complex`GO:0003723^molecular_function^RNA binding`GO:0000398^biological_process^mRNA splicing, via spliceosome	.
MSTRG.143	MSTRG.143.3	SF3A1_ARATH^SF3A1_ARATH^Q:151-1728,H:15-532^71.157%ID^E:0^RecName: Full=Probable splicing factor 3A subunit 1;^Eukaryota; Viridiplantae; Streptophyta; Embryophyta; Tracheophyta; Spermatophyta; Magnoliopsida; eudicotyledons; Gunneridae; Pentapetalae; rosids; malvids; Brassicales; Brassicaceae; Camelineae; Arabidopsis`SF3A1_ARATH^SF3A1_ARATH^Q:2224-2553,H:680-785^73.636%ID^E:3.62e-40^RecName: Full=…	MSTRG.143.3.p4	1503-1138[-]	.	ENOG410XPNW^Splicing factor 3A subunit	KEGG:ath:AT1G14650`KO:K12825	GO:0071013^cellular_component^catalytic step 2 spliceosome`GO:0005686^cellular_component^U2 snRNP`GO:0071004^cellular_component^U2-type prespliceosome`GO:0005684^cellular_component^U2-type spliceosomal complex`GO:0003723^molecular_function^RNA binding`GO:0000398^biological_process^mRNA splicing, via spliceosome	.
MSTRG.143	MSTRG.143.3	SF3A1_ARATH^SF3A1_ARATH^Q:151-1728,H:15-532^71.157%ID^E:0^RecName: Full=Probable splicing factor 3A subunit 1;^Eukaryota; Viridiplantae; Streptophyta; Embryophyta; Tracheophyta; Spermatophyta; Magnoliopsida; eudicotyledons; Gunneridae; Pentapetalae; rosids; malvids; Brassicales; Brassicaceae; Camelineae; Arabidopsis`SF3A1_ARATH^SF3A1_ARATH^Q:2224-2553,H:680-785^73.636%ID^E:3.62e-40^RecName: Full=…	MSTRG.143.3.p5	443-745[+]	.	ENOG410XPNW^Splicing factor 3A subunit	KEGG:ath:AT1G14650`KO:K12825	GO:0071013^cellular_component^catalytic step 2 spliceosome`GO:0005686^cellular_component^U2 snRNP`GO:0071004^cellular_component^U2-type prespliceosome`GO:0005684^cellular_component^U2-type spliceosomal complex`GO:0003723^molecular_function^RNA binding`GO:0000398^biological_process^mRNA splicing, via spliceosome	.
MSTRG.143	MSTRG.143.5	SF3A1_ARATH^SF3A1_ARATH^Q:170-1747,H:15-532^71.157%ID^E:0^RecName: Full=Probable splicing factor 3A subunit 1;^Eukaryota; Viridiplantae; Streptophyta; Embryophyta; Tracheophyta; Spermatophyta; Magnoliopsida; eudicotyledons; Gunneridae; Pentapetalae; rosids; malvids; Brassicales; Brassicaceae; Camelineae; Arabidopsis`SF3A1_ARATH^SF3A1_ARATH^Q:2243-2572,H:680-785^73.636%ID^E:4.13e-40^RecName: Full=…	MSTRG.143.5.p1	128-2575[+]	PF01805.20^Surp^Surp module^71-121^E:2.4e-22`PF01805.20^Surp^Surp module^194-245^E:1.5e-18`PF12230.8^PRP21_like_P^Pre-mRNA splicing factor PRP21 like protein^262-478^E:5.9e-56`PF00240.23^ubiquitin^Ubiquitin family^754-810^E:2e-09	ENOG410XPNW^Splicing factor 3A subunit	KEGG:ath:AT1G14650`KO:K12825	GO:0071013^cellular_component^catalytic step 2 spliceosome`GO:0005686^cellular_component^U2 snRNP`GO:0071004^cellular_component^U2-type prespliceosome`GO:0005684^cellular_component^U2-type spliceosomal complex`GO:0003723^molecular_function^RNA binding`GO:0000398^biological_process^mRNA splicing, via spliceosome	GO:0003723^molecular_function^RNA binding`GO:0006396^biological_process^RNA processing`GO:0005515^molecular_function^protein binding
MSTRG.143	MSTRG.143.5	SF3A1_ARATH^SF3A1_ARATH^Q:170-1747,H:15-532^71.157%ID^E:0^RecName: Full=Probable splicing factor 3A subunit 1;^Eukaryota; Viridiplantae; Streptophyta; Embryophyta; Tracheophyta; Spermatophyta; Magnoliopsida; eudicotyledons; Gunneridae; Pentapetalae; rosids; malvids; Brassicales; Brassicaceae; Camelineae; Arabidopsis`SF3A1_ARATH^SF3A1_ARATH^Q:2243-2572,H:680-785^73.636%ID^E:4.13e-40^RecName: Full=…	MSTRG.143.5.p2	1455-1021[-]	PF01077.22^NIR_SIR^Nitrite and sulphite reductase 4Fe-4S domain^6-61^E:0.72	ENOG410XPNW^Splicing factor 3A subunit	KEGG:ath:AT1G14650`KO:K12825	GO:0071013^cellular_component^catalytic step 2 spliceosome`GO:0005686^cellular_component^U2 snRNP`GO:0071004^cellular_component^U2-type prespliceosome`GO:0005684^cellular_component^U2-type spliceosomal complex`GO:0003723^molecular_function^RNA binding`GO:0000398^biological_process^mRNA splicing, via spliceosome	GO:0016491^molecular_function^oxidoreductase activity`GO:0020037^molecular_function^heme binding`GO:0051536^molecular_function^iron-sulfur cluster binding`GO:0055114^biological_process^oxidation-reduction process
MSTRG.143	MSTRG.143.5	SF3A1_ARATH^SF3A1_ARATH^Q:170-1747,H:15-532^71.157%ID^E:0^RecName: Full=Probable splicing factor 3A subunit 1;^Eukaryota; Viridiplantae; Streptophyta; Embryophyta; Tracheophyta; Spermatophyta; Magnoliopsida; eudicotyledons; Gunneridae; Pentapetalae; rosids; malvids; Brassicales; Brassicaceae; Camelineae; Arabidopsis`SF3A1_ARATH^SF3A1_ARATH^Q:2243-2572,H:680-785^73.636%ID^E:4.13e-40^RecName: Full=…	MSTRG.143.5.p3	1522-1157[-]	.	ENOG410XPNW^Splicing factor 3A subunit	KEGG:ath:AT1G14650`KO:K12825	GO:0071013^cellular_component^catalytic step 2 spliceosome`GO:0005686^cellular_component^U2 snRNP`GO:0071004^cellular_component^U2-type prespliceosome`GO:0005684^cellular_component^U2-type spliceosomal complex`GO:0003723^molecular_function^RNA binding`GO:0000398^biological_process^mRNA splicing, via spliceosome	.
MSTRG.143	MSTRG.143.5	SF3A1_ARATH^SF3A1_ARATH^Q:170-1747,H:15-532^71.157%ID^E:0^RecName: Full=Probable splicing factor 3A subunit 1;^Eukaryota; Viridiplantae; Streptophyta; Embryophyta; Tracheophyta; Spermatophyta; Magnoliopsida; eudicotyledons; Gunneridae; Pentapetalae; rosids; malvids; Brassicales; Brassicaceae; Camelineae; Arabidopsis`SF3A1_ARATH^SF3A1_ARATH^Q:2243-2572,H:680-785^73.636%ID^E:4.13e-40^RecName: Full=…	MSTRG.143.5.p4	3027-3374[+]	.	ENOG410XPNW^Splicing factor 3A subunit	KEGG:ath:AT1G14650`KO:K12825	GO:0071013^cellular_component^catalytic step 2 spliceosome`GO:0005686^cellular_component^U2 snRNP`GO:0071004^cellular_component^U2-type prespliceosome`GO:0005684^cellular_component^U2-type spliceosomal complex`GO:0003723^molecular_function^RNA binding`GO:0000398^biological_process^mRNA splicing, via spliceosome	.
MSTRG.143	MSTRG.143.5	SF3A1_ARATH^SF3A1_ARATH^Q:170-1747,H:15-532^71.157%ID^E:0^RecName: Full=Probable splicing factor 3A subunit 1;^Eukaryota; Viridiplantae; Streptophyta; Embryophyta; Tracheophyta; Spermatophyta; Magnoliopsida; eudicotyledons; Gunneridae; Pentapetalae; rosids; malvids; Brassicales; Brassicaceae; Camelineae; Arabidopsis`SF3A1_ARATH^SF3A1_ARATH^Q:2243-2572,H:680-785^73.636%ID^E:4.13e-40^RecName: Full=…	MSTRG.143.5.p5	462-764[+]	.	ENOG410XPNW^Splicing factor 3A subunit	KEGG:ath:AT1G14650`KO:K12825	GO:0071013^cellular_component^catalytic step 2 spliceosome`GO:0005686^cellular_component^U2 snRNP`GO:0071004^cellular_component^U2-type prespliceosome`GO:0005684^cellular_component^U2-type spliceosomal complex`GO:0003723^molecular_function^RNA binding`GO:0000398^biological_process^mRNA splicing, via spliceosome	.
MSTRG.143	MSTRG.143.5	SF3A1_ARATH^SF3A1_ARATH^Q:170-1747,H:15-532^71.157%ID^E:0^RecName: Full=Probable splicing factor 3A subunit 1;^Eukaryota; Viridiplantae; Streptophyta; Embryophyta; Tracheophyta; Spermatophyta; Magnoliopsida; eudicotyledons; Gunneridae; Pentapetalae; rosids; malvids; Brassicales; Brassicaceae; Camelineae; Arabidopsis`SF3A1_ARATH^SF3A1_ARATH^Q:2243-2572,H:680-785^73.636%ID^E:4.13e-40^RecName: Full=…	MSTRG.143.5.p6	3392-3691[+]	.	ENOG410XPNW^Splicing factor 3A subunit	KEGG:ath:AT1G14650`KO:K12825	GO:0071013^cellular_component^catalytic step 2 spliceosome`GO:0005686^cellular_component^U2 snRNP`GO:0071004^cellular_component^U2-type prespliceosome`GO:0005684^cellular_component^U2-type spliceosomal complex`GO:0003723^molecular_function^RNA binding`GO:0000398^biological_process^mRNA splicing, via spliceosome	.
MSTRG.103	MSTRG.103.4	C71A8_MENPI^C71A8_MENPI^Q:407-1618,H:113-500^58.765%ID^E:8.21e-157^RecName: Full=Cytochrome P450 71A8;^Eukaryota; Viridiplantae; Streptophyta; Embryophyta; Tracheophyta; Spermatophyta; Magnoliopsida; eudicotyledons; Gunneridae; Pentapetalae; asterids; lamiids; Lamiales; Lamiaceae; Nepetoideae; Mentheae; Mentha	MSTRG.103.4.p1	368-1636[+]	PF00067.22^p450^Cytochrome P450^4-405^E:2.5e-89	.	.	GO:0016021^cellular_component^integral component of membrane`GO:0020037^molecular_function^heme binding`GO:0005506^molecular_function^iron ion binding`GO:0004497^molecular_function^monooxygenase activity`GO:0016705^molecular_function^oxidoreductase activity, acting on paired donors, with incorporation or reduction of molecular oxygen	GO:0005506^molecular_function^iron ion binding`GO:0016705^molecular_function^oxidoreductase activity, acting on paired donors, with incorporation or reduction of molecular oxygen`GO:0020037^molecular_function^heme binding`GO:0055114^biological_process^oxidation-reduction process
MSTRG.103	MSTRG.103.4	C71A8_MENPI^C71A8_MENPI^Q:407-1618,H:113-500^58.765%ID^E:8.21e-157^RecName: Full=Cytochrome P450 71A8;^Eukaryota; Viridiplantae; Streptophyta; Embryophyta; Tracheophyta; Spermatophyta; Magnoliopsida; eudicotyledons; Gunneridae; Pentapetalae; asterids; lamiids; Lamiales; Lamiaceae; Nepetoideae; Mentheae; Mentha	MSTRG.103.4.p2	69-380[+]	PF00067.22^p450^Cytochrome P450^48-100^E:8.8e-08	.	.	GO:0016021^cellular_component^integral component of membrane`GO:0020037^molecular_function^heme binding`GO:0005506^molecular_function^iron ion binding`GO:0004497^molecular_function^monooxygenase activity`GO:0016705^molecular_function^oxidoreductase activity, acting on paired donors, with incorporation or reduction of molecular oxygen	GO:0005506^molecular_function^iron ion binding`GO:0016705^molecular_function^oxidoreductase activity, acting on paired donors, with incorporation or reduction of molecular oxygen`GO:0020037^molecular_function^heme binding`GO:0055114^biological_process^oxidation-reduction process
MSTRG.103	MSTRG.103.2	C71A8_MENPI^C71A8_MENPI^Q:736-1737,H:177-500^60.896%ID^E:2.35e-135^RecName: Full=Cytochrome P450 71A8;^Eukaryota; Viridiplantae; Streptophyta; Embryophyta; Tracheophyta; Spermatophyta; Magnoliopsida; eudicotyledons; Gunneridae; Pentapetalae; asterids; lamiids; Lamiales; Lamiaceae; Nepetoideae; Mentheae; Mentha`C71A8_MENPI^C71A8_MENPI^Q:174-689,H:37-200^50.289%ID^E:1.67e-35^RecName: Full=Cytochrom…	MSTRG.103.2.p1	652-1755[+]	PF00067.22^p450^Cytochrome P450^21-350^E:2.5e-78	.	.	GO:0016021^cellular_component^integral component of membrane`GO:0020037^molecular_function^heme binding`GO:0005506^molecular_function^iron ion binding`GO:0004497^molecular_function^monooxygenase activity`GO:0016705^molecular_function^oxidoreductase activity, acting on paired donors, with incorporation or reduction of molecular oxygen	GO:0005506^molecular_function^iron ion binding`GO:0016705^molecular_function^oxidoreductase activity, acting on paired donors, with incorporation or reduction of molecular oxygen`GO:0020037^molecular_function^heme binding`GO:0055114^biological_process^oxidation-reduction process
MSTRG.103	MSTRG.103.2	C71A8_MENPI^C71A8_MENPI^Q:736-1737,H:177-500^60.896%ID^E:2.35e-135^RecName: Full=Cytochrome P450 71A8;^Eukaryota; Viridiplantae; Streptophyta; Embryophyta; Tracheophyta; Spermatophyta; Magnoliopsida; eudicotyledons; Gunneridae; Pentapetalae; asterids; lamiids; Lamiales; Lamiaceae; Nepetoideae; Mentheae; Mentha`C71A8_MENPI^C71A8_MENPI^Q:174-689,H:37-200^50.289%ID^E:1.67e-35^RecName: Full=Cytochrom…	MSTRG.103.2.p2	69-773[+]	PF00067.22^p450^Cytochrome P450^48-211^E:3.1e-26	.	.	GO:0016021^cellular_component^integral component of membrane`GO:0020037^molecular_function^heme binding`GO:0005506^molecular_function^iron ion binding`GO:0004497^molecular_function^monooxygenase activity`GO:0016705^molecular_function^oxidoreductase activity, acting on paired donors, with incorporation or reduction of molecular oxygen	GO:0005506^molecular_function^iron ion binding`GO:0016705^molecular_function^oxidoreductase activity, acting on paired donors, with incorporation or reduction of molecular oxygen`GO:0020037^molecular_function^heme binding`GO:0055114^biological_process^oxidation-reduction process
MSTRG.103	MSTRG.103.3	C71A8_MENPI^C71A8_MENPI^Q:511-1533,H:144-473^59.649%ID^E:4.39e-137^RecName: Full=Cytochrome P450 71A8;^Eukaryota; Viridiplantae; Streptophyta; Embryophyta; Tracheophyta; Spermatophyta; Magnoliopsida; eudicotyledons; Gunneridae; Pentapetalae; asterids; lamiids; Lamiales; Lamiaceae; Nepetoideae; Mentheae; Mentha	MSTRG.103.3.p1	577-1707[+]	PF00067.22^p450^Cytochrome P450^1-321^E:2.6e-77	.	.	GO:0016021^cellular_component^integral component of membrane`GO:0020037^molecular_function^heme binding`GO:0005506^molecular_function^iron ion binding`GO:0004497^molecular_function^monooxygenase activity`GO:0016705^molecular_function^oxidoreductase activity, acting on paired donors, with incorporation or reduction of molecular oxygen	GO:0005506^molecular_function^iron ion binding`GO:0016705^molecular_function^oxidoreductase activity, acting on paired donors, with incorporation or reduction of molecular oxygen`GO:0020037^molecular_function^heme binding`GO:0055114^biological_process^oxidation-reduction process
MSTRG.103	MSTRG.103.3	C71A8_MENPI^C71A8_MENPI^Q:511-1533,H:144-473^59.649%ID^E:4.39e-137^RecName: Full=Cytochrome P450 71A8;^Eukaryota; Viridiplantae; Streptophyta; Embryophyta; Tracheophyta; Spermatophyta; Magnoliopsida; eudicotyledons; Gunneridae; Pentapetalae; asterids; lamiids; Lamiales; Lamiaceae; Nepetoideae; Mentheae; Mentha	MSTRG.103.3.p2	69-593[+]	PF00067.22^p450^Cytochrome P450^48-163^E:9.8e-18	.	.	GO:0016021^cellular_component^integral component of membrane`GO:0020037^molecular_function^heme binding`GO:0005506^molecular_function^iron ion binding`GO:0004497^molecular_function^monooxygenase activity`GO:0016705^molecular_function^oxidoreductase activity, acting on paired donors, with incorporation or reduction of molecular oxygen	GO:0005506^molecular_function^iron ion binding`GO:0016705^molecular_function^oxidoreductase activity, acting on paired donors, with incorporation or reduction of molecular oxygen`GO:0020037^molecular_function^heme binding`GO:0055114^biological_process^oxidation-reduction process
MSTRG.103	MSTRG.103.3	C71A8_MENPI^C71A8_MENPI^Q:511-1533,H:144-473^59.649%ID^E:4.39e-137^RecName: Full=Cytochrome P450 71A8;^Eukaryota; Viridiplantae; Streptophyta; Embryophyta; Tracheophyta; Spermatophyta; Magnoliopsida; eudicotyledons; Gunneridae; Pentapetalae; asterids; lamiids; Lamiales; Lamiaceae; Nepetoideae; Mentheae; Mentha	MSTRG.103.3.p3	776-417[-]	.	.	.	GO:0016021^cellular_component^integral component of membrane`GO:0020037^molecular_function^heme binding`GO:0005506^molecular_function^iron ion binding`GO:0004497^molecular_function^monooxygenase activity`GO:0016705^molecular_function^oxidoreductase activity, acting on paired donors, with incorporation or reduction of molecular oxygen	.
MSTRG.103	MSTRG.103.1	C71A8_MENPI^C71A8_MENPI^Q:174-1619,H:37-500^56.405%ID^E:2.92e-177^RecName: Full=Cytochrome P450 71A8;^Eukaryota; Viridiplantae; Streptophyta; Embryophyta; Tracheophyta; Spermatophyta; Magnoliopsida; eudicotyledons; Gunneridae; Pentapetalae; asterids; lamiids; Lamiales; Lamiaceae; Nepetoideae; Mentheae; Mentha	MSTRG.103.1.p1	69-1637[+]	PF00067.22^p450^Cytochrome P450^48-505^E:9.5e-104	.	.	GO:0016021^cellular_component^integral component of membrane`GO:0020037^molecular_function^heme binding`GO:0005506^molecular_function^iron ion binding`GO:0004497^molecular_function^monooxygenase activity`GO:0016705^molecular_function^oxidoreductase activity, acting on paired donors, with incorporation or reduction of molecular oxygen	GO:0005506^molecular_function^iron ion binding`GO:0016705^molecular_function^oxidoreductase activity, acting on paired donors, with incorporation or reduction of molecular oxygen`GO:0020037^molecular_function^heme binding`GO:0055114^biological_process^oxidation-reduction process
MSTRG.199	MSTRG.199.1	HEMW_SYNY3^HEMW_SYNY3^Q:1-783,H:158-408^32.184%ID^E:2.71e-41^RecName: Full=Heme chaperone HemW;^Bacteria; Cyanobacteria; Synechococcales; Merismopediaceae; Synechocystis	MSTRG.199.1.p1	1-792[+]	.	.	KEGG:syn:sll1917	GO:0005737^cellular_component^cytoplasm`GO:0051537^molecular_function^2 iron, 2 sulfur cluster binding`GO:0051539^molecular_function^4 iron, 4 sulfur cluster binding`GO:0004109^molecular_function^coproporphyrinogen oxidase activity`GO:0046872^molecular_function^metal ion binding`GO:0006779^biological_process^porphyrin-containing compound biosynthetic process	.
MSTRG.151	MSTRG.151.1	.	.	.	.	.	.	.	.
MSTRG.216	MSTRG.216.1	.	MSTRG.216.1.p1	1335-388[-]	.	.	.	.	.
MSTRG.216	MSTRG.216.1	.	MSTRG.216.1.p2	1217-882[-]	.	.	.	.	.
MSTRG.228	MSTRG.228.1	NOP56_SCHPO^NOP56_SCHPO^Q:225-1550,H:1-441^59.459%ID^E:1.5e-179^RecName: Full=Nucleolar protein 56;^Eukaryota; Fungi; Dikarya; Ascomycota; Taphrinomycotina; Schizosaccharomycetes; Schizosaccharomycetales; Schizosaccharomycetaceae; Schizosaccharomyces	MSTRG.228.1.p1	225-1898[+]	PF08156.13^NOP5NT^NOP5NT (NUC127) domain^4-69^E:2.8e-17`PF01798.18^Nop^snoRNA binding domain, fibrillarin^177-409^E:6.2e-89	.	KEGG:spo:SPBC646.10c`KO:K14564	GO:0031428^cellular_component^box C/D snoRNP complex`GO:0005730^cellular_component^nucleolus`GO:0005634^cellular_component^nucleus`GO:0030532^cellular_component^small nuclear ribonucleoprotein complex`GO:0005732^cellular_component^small nucleolar ribonucleoprotein complex`GO:0032040^cellular_component^small-subunit processome`GO:0030515^molecular_function^snoRNA binding`GO:0006364^biological_proc…	.
MSTRG.228	MSTRG.228.1	NOP56_SCHPO^NOP56_SCHPO^Q:225-1550,H:1-441^59.459%ID^E:1.5e-179^RecName: Full=Nucleolar protein 56;^Eukaryota; Fungi; Dikarya; Ascomycota; Taphrinomycotina; Schizosaccharomycetes; Schizosaccharomycetales; Schizosaccharomycetaceae; Schizosaccharomyces	MSTRG.228.1.p2	631-278[-]	.	.	KEGG:spo:SPBC646.10c`KO:K14564	GO:0031428^cellular_component^box C/D snoRNP complex`GO:0005730^cellular_component^nucleolus`GO:0005634^cellular_component^nucleus`GO:0030532^cellular_component^small nuclear ribonucleoprotein complex`GO:0005732^cellular_component^small nucleolar ribonucleoprotein complex`GO:0032040^cellular_component^small-subunit processome`GO:0030515^molecular_function^snoRNA binding`GO:0006364^biological_proc…	.
MSTRG.228	MSTRG.228.1	NOP56_SCHPO^NOP56_SCHPO^Q:225-1550,H:1-441^59.459%ID^E:1.5e-179^RecName: Full=Nucleolar protein 56;^Eukaryota; Fungi; Dikarya; Ascomycota; Taphrinomycotina; Schizosaccharomycetes; Schizosaccharomycetales; Schizosaccharomycetaceae; Schizosaccharomyces	MSTRG.228.1.p3	1603-1932[+]	.	.	KEGG:spo:SPBC646.10c`KO:K14564	GO:0031428^cellular_component^box C/D snoRNP complex`GO:0005730^cellular_component^nucleolus`GO:0005634^cellular_component^nucleus`GO:0030532^cellular_component^small nuclear ribonucleoprotein complex`GO:0005732^cellular_component^small nucleolar ribonucleoprotein complex`GO:0032040^cellular_component^small-subunit processome`GO:0030515^molecular_function^snoRNA binding`GO:0006364^biological_proc…	.
MSTRG.230	MSTRG.230.1	.	MSTRG.230.1.p1	238-1323[+]	.	.	.	.	.
MSTRG.64	MSTRG.64.1	HDA6_ARATH^HDA6_ARATH^Q:103-1476,H:7-463^77.124%ID^E:0^RecName: Full=Histone deacetylase 6 {ECO:0000303|PubMed:11340181, ECO:0000303|PubMed:28229965};^Eukaryota; Viridiplantae; Streptophyta; Embryophyta; Tracheophyta; Spermatophyta; Magnoliopsida; eudicotyledons; Gunneridae; Pentapetalae; rosids; malvids; Brassicales; Brassicaceae; Camelineae; Arabidopsis	MSTRG.64.1.p1	82-1497[+]	PF00850.19^Hist_deacetyl^Histone deacetylase domain^39-330^E:4.1e-83	COG0123^Histone deacetylase	KEGG:ath:AT5G63110`KO:K06067	GO:0009941^cellular_component^chloroplast envelope`GO:0000118^cellular_component^histone deacetylase complex`GO:0005730^cellular_component^nucleolus`GO:0005634^cellular_component^nucleus`GO:0004407^molecular_function^histone deacetylase activity`GO:0032041^molecular_function^NAD-dependent histone deacetylase activity (H3-K14 specific)`GO:0009793^biological_process^embryo development ending in see…	.
MSTRG.82	MSTRG.82.1	.	MSTRG.82.1.p1	578-207[-]	.	.	.	.	.
MSTRG.187	MSTRG.187.1	.	.	.	.	.	.	.	.
MSTRG.155	MSTRG.155.2	.	MSTRG.155.2.p1	343-2[-]	.	.	.	.	.
MSTRG.155	MSTRG.155.1	NMT_CATRO^NMT_CATRO^Q:72-944,H:1-288^60.481%ID^E:9.11e-119^RecName: Full=3-hydroxy-16-methoxy-2,3-dihydrotabersonine N-methyltransferase {ECO:0000305};^Eukaryota; Viridiplantae; Streptophyta; Embryophyta; Tracheophyta; Spermatophyta; Magnoliopsida; eudicotyledons; Gunneridae; Pentapetalae; asterids; lamiids; Gentianales; Apocynaceae; Rauvolfioideae; Vinceae; Catharanthinae; Catharanthus	MSTRG.155.1.p1	72-950[+]	PF13489.6^Methyltransf_23^Methyltransferase domain^51-217^E:5.5e-15`PF01209.18^Ubie_methyltran^ubiE/COQ5 methyltransferase family^66-196^E:6.4e-12`PF13847.6^Methyltransf_31^Methyltransferase domain^68-203^E:1.8e-19`PF02353.20^CMAS^Mycolic acid cyclopropane synthetase^68-169^E:7.9e-15`PF07021.12^MetW^Methionine biosynthesis protein MetW^69-165^E:4e-07`PF09445.10^Methyltransf_15^RNA cap guanine-N2 …	.	KEGG:ag:ADP00410`KO:K21896	GO:0009579^cellular_component^thylakoid`GO:0030768^molecular_function^16-methoxy-2,3-dihydro-3-hydroxytabersonine N-methyltransferase activity`GO:0008170^molecular_function^N-methyltransferase activity`GO:0009820^biological_process^alkaloid metabolic process	GO:0008168^molecular_function^methyltransferase activity`GO:0001510^biological_process^RNA methylation`GO:0009452^biological_process^7-methylguanosine RNA capping
MSTRG.223	MSTRG.223.1	.	.	.	.	.	.	.	.
MSTRG.212	MSTRG.212.1	.	MSTRG.212.1.p1	178-1968[+]	.	.	.	.	.
MSTRG.212	MSTRG.212.1	.	MSTRG.212.1.p2	1709-1221[-]	.	.	.	.	.
MSTRG.212	MSTRG.212.1	.	MSTRG.212.1.p3	416-778[+]	.	.	.	.	.
MSTRG.92	MSTRG.92.1	.	MSTRG.92.1.p1	2-427[+]	.	.	.	.	.
MSTRG.194	MSTRG.194.1	.	MSTRG.194.1.p1	1298-306[-]	.	.	.	.	.
MSTRG.194	MSTRG.194.1	.	MSTRG.194.1.p2	2-340[+]	.	.	.	.	.
MSTRG.108	MSTRG.108.1	C71A8_MENPI^C71A8_MENPI^Q:116-1603,H:25-500^53.213%ID^E:9.86e-170^RecName: Full=Cytochrome P450 71A8;^Eukaryota; Viridiplantae; Streptophyta; Embryophyta; Tracheophyta; Spermatophyta; Magnoliopsida; eudicotyledons; Gunneridae; Pentapetalae; asterids; lamiids; Lamiales; Lamiaceae; Nepetoideae; Mentheae; Mentha	MSTRG.108.1.p1	89-1624[+]	PF00067.22^p450^Cytochrome P450^34-488^E:3.3e-103	.	.	GO:0016021^cellular_component^integral component of membrane`GO:0020037^molecular_function^heme binding`GO:0005506^molecular_function^iron ion binding`GO:0004497^molecular_function^monooxygenase activity`GO:0016705^molecular_function^oxidoreductase activity, acting on paired donors, with incorporation or reduction of molecular oxygen	GO:0005506^molecular_function^iron ion binding`GO:0016705^molecular_function^oxidoreductase activity, acting on paired donors, with incorporation or reduction of molecular oxygen`GO:0020037^molecular_function^heme binding`GO:0055114^biological_process^oxidation-reduction process
MSTRG.77	MSTRG.77.1	C2GR2_ARATH^C2GR2_ARATH^Q:12-1775,H:430-1017^58.503%ID^E:0^RecName: Full=C2 and GRAM domain-containing protein At5g50170;^Eukaryota; Viridiplantae; Streptophyta; Embryophyta; Tracheophyta; Spermatophyta; Magnoliopsida; eudicotyledons; Gunneridae; Pentapetalae; rosids; malvids; Brassicales; Brassicaceae; Camelineae; Arabidopsis	MSTRG.77.1.p1	3-1796[+]	PF00168.30^C2^C2 domain^114-215^E:4.5e-14`PF02893.20^GRAM^GRAM domain^267-362^E:1.1e-15`PF16016.5^VASt^VAD1 Analog of StAR-related lipid transfer domain^433-573^E:1.6e-21	ENOG410Y9YW^C2 and GRAM domain-containing protein	KEGG:ath:AT5G50170	GO:0016021^cellular_component^integral component of membrane	.
MSTRG.162	MSTRG.162.1	PP426_ARATH^PP426_ARATH^Q:363-2255,H:98-723^64.623%ID^E:0^RecName: Full=Pentatricopeptide repeat-containing protein At5g50280, chloroplastic;^Eukaryota; Viridiplantae; Streptophyta; Embryophyta; Tracheophyta; Spermatophyta; Magnoliopsida; eudicotyledons; Gunneridae; Pentapetalae; rosids; malvids; Brassicales; Brassicaceae; Camelineae; Arabidopsis	MSTRG.162.1.p1	75-2264[+]	PF13041.6^PPR_2^PPR repeat family^276-320^E:1e-12`PF01535.20^PPR^PPR repeat^279-307^E:0.00048`PF13812.6^PPR_3^Pentatricopeptide repeat domain^336-394^E:4.8e-08`PF01535.20^PPR^PPR repeat^350-379^E:0.032`PF12854.7^PPR_1^PPR repeat^377-410^E:2.1e-08`PF13041.6^PPR_2^PPR repeat family^382-429^E:6.9e-15`PF01535.20^PPR^PPR repeat^385-412^E:3.5e-08`PF17177.4^PPR_long^Pentacotripeptide-repeat region of PR…	ENOG410Z7Z7^Pentatricopeptide repeat-containing protein	KEGG:ath:AT5G50280	GO:0009507^cellular_component^chloroplast	.
MSTRG.162	MSTRG.162.1	PP426_ARATH^PP426_ARATH^Q:363-2255,H:98-723^64.623%ID^E:0^RecName: Full=Pentatricopeptide repeat-containing protein At5g50280, chloroplastic;^Eukaryota; Viridiplantae; Streptophyta; Embryophyta; Tracheophyta; Spermatophyta; Magnoliopsida; eudicotyledons; Gunneridae; Pentapetalae; rosids; malvids; Brassicales; Brassicaceae; Camelineae; Arabidopsis	MSTRG.162.1.p2	325-648[+]	.	ENOG410Z7Z7^Pentatricopeptide repeat-containing protein	KEGG:ath:AT5G50280	GO:0009507^cellular_component^chloroplast	.
MSTRG.129	MSTRG.129.2	SYIC_ARATH^SYIC_ARATH^Q:9-3452,H:1-1190^72.903%ID^E:0^RecName: Full=Isoleucine--tRNA ligase, cytoplasmic {ECO:0000305};^Eukaryota; Viridiplantae; Streptophyta; Embryophyta; Tracheophyta; Spermatophyta; Magnoliopsida; eudicotyledons; Gunneridae; Pentapetalae; rosids; malvids; Brassicales; Brassicaceae; Camelineae; Arabidopsis	MSTRG.129.2.p1	3-3458[+]	PF00133.22^tRNA-synt_1^tRNA synthetases class I (I, L, M and V)^21-637^E:4.2e-200`PF09334.11^tRNA-synt_1g^tRNA synthetases class I (M)^51-193^E:3.8e-06`PF08264.13^Anticodon_1^Anticodon-binding domain of tRNA^695-845^E:7.1e-28	COG0060^amino acids such as valine, to avoid such errors it has two additional distinct tRNA(Ile)-dependent editing activities. One activity is designated as 'pretransfer' editing and involves the hydrolysis of activated Val-AMP. The other activity is designated 'posttransfer' editing and involves deacylation of mischarged Val-tRNA(Ile) (By similarity)	KEGG:ath:AT4G10320`KO:K01870	GO:0005829^cellular_component^cytosol`GO:0002161^molecular_function^aminoacyl-tRNA editing activity`GO:0005524^molecular_function^ATP binding`GO:0004822^molecular_function^isoleucine-tRNA ligase activity`GO:0000049^molecular_function^tRNA binding`GO:0006428^biological_process^isoleucyl-tRNA aminoacylation`GO:0046686^biological_process^response to cadmium ion	GO:0000166^molecular_function^nucleotide binding`GO:0004812^molecular_function^aminoacyl-tRNA ligase activity`GO:0005524^molecular_function^ATP binding`GO:0006418^biological_process^tRNA aminoacylation for protein translation
MSTRG.129	MSTRG.129.2	SYIC_ARATH^SYIC_ARATH^Q:9-3452,H:1-1190^72.903%ID^E:0^RecName: Full=Isoleucine--tRNA ligase, cytoplasmic {ECO:0000305};^Eukaryota; Viridiplantae; Streptophyta; Embryophyta; Tracheophyta; Spermatophyta; Magnoliopsida; eudicotyledons; Gunneridae; Pentapetalae; rosids; malvids; Brassicales; Brassicaceae; Camelineae; Arabidopsis	MSTRG.129.2.p2	3013-2501[-]	.	COG0060^amino acids such as valine, to avoid such errors it has two additional distinct tRNA(Ile)-dependent editing activities. One activity is designated as 'pretransfer' editing and involves the hydrolysis of activated Val-AMP. The other activity is designated 'posttransfer' editing and involves deacylation of mischarged Val-tRNA(Ile) (By similarity)	KEGG:ath:AT4G10320`KO:K01870	GO:0005829^cellular_component^cytosol`GO:0002161^molecular_function^aminoacyl-tRNA editing activity`GO:0005524^molecular_function^ATP binding`GO:0004822^molecular_function^isoleucine-tRNA ligase activity`GO:0000049^molecular_function^tRNA binding`GO:0006428^biological_process^isoleucyl-tRNA aminoacylation`GO:0046686^biological_process^response to cadmium ion	.
MSTRG.129	MSTRG.129.1	SYIC_ARATH^SYIC_ARATH^Q:74-3613,H:1-1190^75.084%ID^E:0^RecName: Full=Isoleucine--tRNA ligase, cytoplasmic {ECO:0000305};^Eukaryota; Viridiplantae; Streptophyta; Embryophyta; Tracheophyta; Spermatophyta; Magnoliopsida; eudicotyledons; Gunneridae; Pentapetalae; rosids; malvids; Brassicales; Brassicaceae; Camelineae; Arabidopsis	MSTRG.129.1.p1	74-3619[+]	PF00133.22^tRNA-synt_1^tRNA synthetases class I (I, L, M and V)^19-667^E:7e-217`PF09334.11^tRNA-synt_1g^tRNA synthetases class I (M)^49-191^E:4e-06`PF08264.13^Anticodon_1^Anticodon-binding domain of tRNA^725-875^E:7.3e-28	COG0060^amino acids such as valine, to avoid such errors it has two additional distinct tRNA(Ile)-dependent editing activities. One activity is designated as 'pretransfer' editing and involves the hydrolysis of activated Val-AMP. The other activity is designated 'posttransfer' editing and involves deacylation of mischarged Val-tRNA(Ile) (By similarity)	KEGG:ath:AT4G10320`KO:K01870	GO:0005829^cellular_component^cytosol`GO:0002161^molecular_function^aminoacyl-tRNA editing activity`GO:0005524^molecular_function^ATP binding`GO:0004822^molecular_function^isoleucine-tRNA ligase activity`GO:0000049^molecular_function^tRNA binding`GO:0006428^biological_process^isoleucyl-tRNA aminoacylation`GO:0046686^biological_process^response to cadmium ion	GO:0000166^molecular_function^nucleotide binding`GO:0004812^molecular_function^aminoacyl-tRNA ligase activity`GO:0005524^molecular_function^ATP binding`GO:0006418^biological_process^tRNA aminoacylation for protein translation
MSTRG.129	MSTRG.129.1	SYIC_ARATH^SYIC_ARATH^Q:74-3613,H:1-1190^75.084%ID^E:0^RecName: Full=Isoleucine--tRNA ligase, cytoplasmic {ECO:0000305};^Eukaryota; Viridiplantae; Streptophyta; Embryophyta; Tracheophyta; Spermatophyta; Magnoliopsida; eudicotyledons; Gunneridae; Pentapetalae; rosids; malvids; Brassicales; Brassicaceae; Camelineae; Arabidopsis	MSTRG.129.1.p2	3174-2662[-]	.	COG0060^amino acids such as valine, to avoid such errors it has two additional distinct tRNA(Ile)-dependent editing activities. One activity is designated as 'pretransfer' editing and involves the hydrolysis of activated Val-AMP. The other activity is designated 'posttransfer' editing and involves deacylation of mischarged Val-tRNA(Ile) (By similarity)	KEGG:ath:AT4G10320`KO:K01870	GO:0005829^cellular_component^cytosol`GO:0002161^molecular_function^aminoacyl-tRNA editing activity`GO:0005524^molecular_function^ATP binding`GO:0004822^molecular_function^isoleucine-tRNA ligase activity`GO:0000049^molecular_function^tRNA binding`GO:0006428^biological_process^isoleucyl-tRNA aminoacylation`GO:0046686^biological_process^response to cadmium ion	.
MSTRG.54	MSTRG.54.4	FIP37_ARATH^FIP37_ARATH^Q:352-882,H:101-277^80.226%ID^E:5.96e-69^RecName: Full=FKBP12-interacting protein of 37 kDa {ECO:0000305};^Eukaryota; Viridiplantae; Streptophyta; Embryophyta; Tracheophyta; Spermatophyta; Magnoliopsida; eudicotyledons; Gunneridae; Pentapetalae; rosids; malvids; Brassicales; Brassicaceae; Camelineae; Arabidopsis	MSTRG.54.4.p1	349-1050[+]	PF17098.5^Wtap^WTAP/Mum2p family^28-180^E:2e-43	ENOG410XNW7^wilms tumor 1 associated protein	KEGG:ath:AT3G54170`KO:K22824	GO:0016607^cellular_component^nuclear speck`GO:0005634^cellular_component^nucleus`GO:0009506^cellular_component^plasmodesma`GO:0043621^molecular_function^protein self-association`GO:0010073^biological_process^meristem maintenance`GO:0080009^biological_process^mRNA methylation`GO:0006397^biological_process^mRNA processing`GO:0000381^biological_process^regulation of alternative mRNA splicing, via s…	GO:0080009^biological_process^mRNA methylation`GO:0005634^cellular_component^nucleus
MSTRG.54	MSTRG.54.2	FIP37_ARATH^FIP37_ARATH^Q:721-1254,H:100-277^79.775%ID^E:1.29e-66^RecName: Full=FKBP12-interacting protein of 37 kDa {ECO:0000305};^Eukaryota; Viridiplantae; Streptophyta; Embryophyta; Tracheophyta; Spermatophyta; Magnoliopsida; eudicotyledons; Gunneridae; Pentapetalae; rosids; malvids; Brassicales; Brassicaceae; Camelineae; Arabidopsis	MSTRG.54.2.p1	679-1422[+]	PF17098.5^Wtap^WTAP/Mum2p family^42-194^E:2.3e-43	ENOG410XNW7^wilms tumor 1 associated protein	KEGG:ath:AT3G54170`KO:K22824	GO:0016607^cellular_component^nuclear speck`GO:0005634^cellular_component^nucleus`GO:0009506^cellular_component^plasmodesma`GO:0043621^molecular_function^protein self-association`GO:0010073^biological_process^meristem maintenance`GO:0080009^biological_process^mRNA methylation`GO:0006397^biological_process^mRNA processing`GO:0000381^biological_process^regulation of alternative mRNA splicing, via s…	GO:0080009^biological_process^mRNA methylation`GO:0005634^cellular_component^nucleus
MSTRG.54	MSTRG.54.2	FIP37_ARATH^FIP37_ARATH^Q:721-1254,H:100-277^79.775%ID^E:1.29e-66^RecName: Full=FKBP12-interacting protein of 37 kDa {ECO:0000305};^Eukaryota; Viridiplantae; Streptophyta; Embryophyta; Tracheophyta; Spermatophyta; Magnoliopsida; eudicotyledons; Gunneridae; Pentapetalae; rosids; malvids; Brassicales; Brassicaceae; Camelineae; Arabidopsis	MSTRG.54.2.p2	114-491[+]	.	ENOG410XNW7^wilms tumor 1 associated protein	KEGG:ath:AT3G54170`KO:K22824	GO:0016607^cellular_component^nuclear speck`GO:0005634^cellular_component^nucleus`GO:0009506^cellular_component^plasmodesma`GO:0043621^molecular_function^protein self-association`GO:0010073^biological_process^meristem maintenance`GO:0080009^biological_process^mRNA methylation`GO:0006397^biological_process^mRNA processing`GO:0000381^biological_process^regulation of alternative mRNA splicing, via s…	.
MSTRG.54	MSTRG.54.1	FIP37_ARATH^FIP37_ARATH^Q:140-949,H:15-277^67.626%ID^E:2.34e-98^RecName: Full=FKBP12-interacting protein of 37 kDa {ECO:0000305};^Eukaryota; Viridiplantae; Streptophyta; Embryophyta; Tracheophyta; Spermatophyta; Magnoliopsida; eudicotyledons; Gunneridae; Pentapetalae; rosids; malvids; Brassicales; Brassicaceae; Camelineae; Arabidopsis	MSTRG.54.1.p1	89-1117[+]	PF17098.5^Wtap^WTAP/Mum2p family^137-289^E:5.5e-43	ENOG410XNW7^wilms tumor 1 associated protein	KEGG:ath:AT3G54170`KO:K22824	GO:0016607^cellular_component^nuclear speck`GO:0005634^cellular_component^nucleus`GO:0009506^cellular_component^plasmodesma`GO:0043621^molecular_function^protein self-association`GO:0010073^biological_process^meristem maintenance`GO:0080009^biological_process^mRNA methylation`GO:0006397^biological_process^mRNA processing`GO:0000381^biological_process^regulation of alternative mRNA splicing, via s…	GO:0080009^biological_process^mRNA methylation`GO:0005634^cellular_component^nucleus
MSTRG.54	MSTRG.54.3	FIP37_ARATH^FIP37_ARATH^Q:726-1259,H:100-277^79.775%ID^E:2.67e-66^RecName: Full=FKBP12-interacting protein of 37 kDa {ECO:0000305};^Eukaryota; Viridiplantae; Streptophyta; Embryophyta; Tracheophyta; Spermatophyta; Magnoliopsida; eudicotyledons; Gunneridae; Pentapetalae; rosids; malvids; Brassicales; Brassicaceae; Camelineae; Arabidopsis	MSTRG.54.3.p1	684-1427[+]	PF17098.5^Wtap^WTAP/Mum2p family^42-194^E:2.3e-43	ENOG410XNW7^wilms tumor 1 associated protein	KEGG:ath:AT3G54170`KO:K22824	GO:0016607^cellular_component^nuclear speck`GO:0005634^cellular_component^nucleus`GO:0009506^cellular_component^plasmodesma`GO:0043621^molecular_function^protein self-association`GO:0010073^biological_process^meristem maintenance`GO:0080009^biological_process^mRNA methylation`GO:0006397^biological_process^mRNA processing`GO:0000381^biological_process^regulation of alternative mRNA splicing, via s…	GO:0080009^biological_process^mRNA methylation`GO:0005634^cellular_component^nucleus
MSTRG.54	MSTRG.54.3	FIP37_ARATH^FIP37_ARATH^Q:726-1259,H:100-277^79.775%ID^E:2.67e-66^RecName: Full=FKBP12-interacting protein of 37 kDa {ECO:0000305};^Eukaryota; Viridiplantae; Streptophyta; Embryophyta; Tracheophyta; Spermatophyta; Magnoliopsida; eudicotyledons; Gunneridae; Pentapetalae; rosids; malvids; Brassicales; Brassicaceae; Camelineae; Arabidopsis	MSTRG.54.3.p2	199-522[+]	.	ENOG410XNW7^wilms tumor 1 associated protein	KEGG:ath:AT3G54170`KO:K22824	GO:0016607^cellular_component^nuclear speck`GO:0005634^cellular_component^nucleus`GO:0009506^cellular_component^plasmodesma`GO:0043621^molecular_function^protein self-association`GO:0010073^biological_process^meristem maintenance`GO:0080009^biological_process^mRNA methylation`GO:0006397^biological_process^mRNA processing`GO:0000381^biological_process^regulation of alternative mRNA splicing, via s…	.
MSTRG.181	MSTRG.181.1	KLDC4_PONAB^KLDC4_PONAB^Q:95-994,H:16-317^43.871%ID^E:2.5e-71^RecName: Full=Kelch domain-containing protein 4;^Eukaryota; Metazoa; Chordata; Craniata; Vertebrata; Euteleostomi; Mammalia; Eutheria; Euarchontoglires; Primates; Haplorrhini; Catarrhini; Hominidae; Pongo	MSTRG.181.1.p1	2-1012[+]	PF13418.6^Kelch_4^Galactose oxidase, central domain^82-136^E:2.6e-07`PF13415.6^Kelch_3^Galactose oxidase, central domain^98-145^E:1.1e-06`PF13854.6^Kelch_5^Kelch motif^136-180^E:1.2e-07`PF13418.6^Kelch_4^Galactose oxidase, central domain^138-191^E:2.1e-07`PF13964.6^Kelch_6^Kelch motif^138-185^E:1.2e-08`PF01344.25^Kelch_1^Kelch motif^138-185^E:9.5e-05`PF13415.6^Kelch_3^Galactose oxidase, central d…	ENOG410XPJI^kelch domain containing 4	KEGG:pon:100172995	.	GO:0005515^molecular_function^protein binding
MSTRG.157	MSTRG.157.1	SG1_RAUSE^SG1_RAUSE^Q:74-1663,H:1-532^88.368%ID^E:0^RecName: Full=Strictosidine-O-beta-D-glucosidase;^Eukaryota; Viridiplantae; Streptophyta; Embryophyta; Tracheophyta; Spermatophyta; Magnoliopsida; eudicotyledons; Gunneridae; Pentapetalae; asterids; lamiids; Gentianales; Apocynaceae; Rauvolfioideae; Vinceae; Rauvolfiinae; Rauvolfia	MSTRG.157.1.p1	74-1666[+]	PF00232.18^Glyco_hydro_1^Glycosyl hydrolase family 1^40-507^E:6.7e-159	.	KEGG:ag:CAC83098`KO:K12693	GO:0050422^molecular_function^strictosidine beta-glucosidase activity`GO:0009821^biological_process^alkaloid biosynthetic process`GO:0005975^biological_process^carbohydrate metabolic process	GO:0004553^molecular_function^hydrolase activity, hydrolyzing O-glycosyl compounds`GO:0005975^biological_process^carbohydrate metabolic process
MSTRG.157	MSTRG.157.1	SG1_RAUSE^SG1_RAUSE^Q:74-1663,H:1-532^88.368%ID^E:0^RecName: Full=Strictosidine-O-beta-D-glucosidase;^Eukaryota; Viridiplantae; Streptophyta; Embryophyta; Tracheophyta; Spermatophyta; Magnoliopsida; eudicotyledons; Gunneridae; Pentapetalae; asterids; lamiids; Gentianales; Apocynaceae; Rauvolfioideae; Vinceae; Rauvolfiinae; Rauvolfia	MSTRG.157.1.p2	799-458[-]	.	.	KEGG:ag:CAC83098`KO:K12693	GO:0050422^molecular_function^strictosidine beta-glucosidase activity`GO:0009821^biological_process^alkaloid biosynthetic process`GO:0005975^biological_process^carbohydrate metabolic process	.
MSTRG.157	MSTRG.157.1	SG1_RAUSE^SG1_RAUSE^Q:74-1663,H:1-532^88.368%ID^E:0^RecName: Full=Strictosidine-O-beta-D-glucosidase;^Eukaryota; Viridiplantae; Streptophyta; Embryophyta; Tracheophyta; Spermatophyta; Magnoliopsida; eudicotyledons; Gunneridae; Pentapetalae; asterids; lamiids; Gentianales; Apocynaceae; Rauvolfioideae; Vinceae; Rauvolfiinae; Rauvolfia	MSTRG.157.1.p3	3-323[+]	.	.	KEGG:ag:CAC83098`KO:K12693	GO:0050422^molecular_function^strictosidine beta-glucosidase activity`GO:0009821^biological_process^alkaloid biosynthetic process`GO:0005975^biological_process^carbohydrate metabolic process	.
MSTRG.157	MSTRG.157.1	SG1_RAUSE^SG1_RAUSE^Q:74-1663,H:1-532^88.368%ID^E:0^RecName: Full=Strictosidine-O-beta-D-glucosidase;^Eukaryota; Viridiplantae; Streptophyta; Embryophyta; Tracheophyta; Spermatophyta; Magnoliopsida; eudicotyledons; Gunneridae; Pentapetalae; asterids; lamiids; Gentianales; Apocynaceae; Rauvolfioideae; Vinceae; Rauvolfiinae; Rauvolfia	MSTRG.157.1.p4	618-932[+]	.	.	KEGG:ag:CAC83098`KO:K12693	GO:0050422^molecular_function^strictosidine beta-glucosidase activity`GO:0009821^biological_process^alkaloid biosynthetic process`GO:0005975^biological_process^carbohydrate metabolic process	.
MSTRG.185	MSTRG.185.1	ILVB2_TOBAC^ILVB2_TOBAC^Q:558-2447,H:29-664^84.351%ID^E:0^RecName: Full=Acetolactate synthase 2, chloroplastic;^Eukaryota; Viridiplantae; Streptophyta; Embryophyta; Tracheophyta; Spermatophyta; Magnoliopsida; eudicotyledons; Gunneridae; Pentapetalae; asterids; lamiids; Solanales; Solanaceae; Nicotianoideae; Nicotianeae; Nicotiana	MSTRG.185.1.p1	471-2450[+]	PF02776.18^TPP_enzyme_N^Thiamine pyrophosphate enzyme, N-terminal TPP binding domain^86-251^E:1.9e-53`PF00205.22^TPP_enzyme_M^Thiamine pyrophosphate enzyme, central domain^278-411^E:1.5e-42`PF02775.21^TPP_enzyme_C^Thiamine pyrophosphate enzyme, C-terminal TPP binding domain^473-628^E:8.7e-47	.	.	GO:0009507^cellular_component^chloroplast`GO:0003984^molecular_function^acetolactate synthase activity`GO:0050660^molecular_function^flavin adenine dinucleotide binding`GO:0000287^molecular_function^magnesium ion binding`GO:0030976^molecular_function^thiamine pyrophosphate binding`GO:0009097^biological_process^isoleucine biosynthetic process`GO:0009635^biological_process^response to herbicide`GO:…	GO:0030976^molecular_function^thiamine pyrophosphate binding`GO:0000287^molecular_function^magnesium ion binding`GO:0003824^molecular_function^catalytic activity
MSTRG.185	MSTRG.185.1	ILVB2_TOBAC^ILVB2_TOBAC^Q:558-2447,H:29-664^84.351%ID^E:0^RecName: Full=Acetolactate synthase 2, chloroplastic;^Eukaryota; Viridiplantae; Streptophyta; Embryophyta; Tracheophyta; Spermatophyta; Magnoliopsida; eudicotyledons; Gunneridae; Pentapetalae; asterids; lamiids; Solanales; Solanaceae; Nicotianoideae; Nicotianeae; Nicotiana	MSTRG.185.1.p2	1097-663[-]	.	.	.	GO:0009507^cellular_component^chloroplast`GO:0003984^molecular_function^acetolactate synthase activity`GO:0050660^molecular_function^flavin adenine dinucleotide binding`GO:0000287^molecular_function^magnesium ion binding`GO:0030976^molecular_function^thiamine pyrophosphate binding`GO:0009097^biological_process^isoleucine biosynthetic process`GO:0009635^biological_process^response to herbicide`GO:…	.
MSTRG.185	MSTRG.185.1	ILVB2_TOBAC^ILVB2_TOBAC^Q:558-2447,H:29-664^84.351%ID^E:0^RecName: Full=Acetolactate synthase 2, chloroplastic;^Eukaryota; Viridiplantae; Streptophyta; Embryophyta; Tracheophyta; Spermatophyta; Magnoliopsida; eudicotyledons; Gunneridae; Pentapetalae; asterids; lamiids; Solanales; Solanaceae; Nicotianoideae; Nicotianeae; Nicotiana	MSTRG.185.1.p3	3-308[+]	.	.	.	GO:0009507^cellular_component^chloroplast`GO:0003984^molecular_function^acetolactate synthase activity`GO:0050660^molecular_function^flavin adenine dinucleotide binding`GO:0000287^molecular_function^magnesium ion binding`GO:0030976^molecular_function^thiamine pyrophosphate binding`GO:0009097^biological_process^isoleucine biosynthetic process`GO:0009635^biological_process^response to herbicide`GO:…	.
MSTRG.185	MSTRG.185.2	ILVB2_TOBAC^ILVB2_TOBAC^Q:504-2393,H:29-664^84.351%ID^E:0^RecName: Full=Acetolactate synthase 2, chloroplastic;^Eukaryota; Viridiplantae; Streptophyta; Embryophyta; Tracheophyta; Spermatophyta; Magnoliopsida; eudicotyledons; Gunneridae; Pentapetalae; asterids; lamiids; Solanales; Solanaceae; Nicotianoideae; Nicotianeae; Nicotiana	MSTRG.185.2.p1	417-2396[+]	PF02776.18^TPP_enzyme_N^Thiamine pyrophosphate enzyme, N-terminal TPP binding domain^86-251^E:1.9e-53`PF00205.22^TPP_enzyme_M^Thiamine pyrophosphate enzyme, central domain^278-411^E:1.5e-42`PF02775.21^TPP_enzyme_C^Thiamine pyrophosphate enzyme, C-terminal TPP binding domain^473-628^E:8.7e-47	.	.	GO:0009507^cellular_component^chloroplast`GO:0003984^molecular_function^acetolactate synthase activity`GO:0050660^molecular_function^flavin adenine dinucleotide binding`GO:0000287^molecular_function^magnesium ion binding`GO:0030976^molecular_function^thiamine pyrophosphate binding`GO:0009097^biological_process^isoleucine biosynthetic process`GO:0009635^biological_process^response to herbicide`GO:…	GO:0030976^molecular_function^thiamine pyrophosphate binding`GO:0000287^molecular_function^magnesium ion binding`GO:0003824^molecular_function^catalytic activity
MSTRG.185	MSTRG.185.2	ILVB2_TOBAC^ILVB2_TOBAC^Q:504-2393,H:29-664^84.351%ID^E:0^RecName: Full=Acetolactate synthase 2, chloroplastic;^Eukaryota; Viridiplantae; Streptophyta; Embryophyta; Tracheophyta; Spermatophyta; Magnoliopsida; eudicotyledons; Gunneridae; Pentapetalae; asterids; lamiids; Solanales; Solanaceae; Nicotianoideae; Nicotianeae; Nicotiana	MSTRG.185.2.p2	1043-609[-]	.	.	.	GO:0009507^cellular_component^chloroplast`GO:0003984^molecular_function^acetolactate synthase activity`GO:0050660^molecular_function^flavin adenine dinucleotide binding`GO:0000287^molecular_function^magnesium ion binding`GO:0030976^molecular_function^thiamine pyrophosphate binding`GO:0009097^biological_process^isoleucine biosynthetic process`GO:0009635^biological_process^response to herbicide`GO:…	.
MSTRG.204	MSTRG.204.1	.	.	.	.	.	.	.	.
MSTRG.89	MSTRG.89.1	.	.	.	.	.	.	.	.
MSTRG.71	MSTRG.71.1	.	MSTRG.71.1.p1	149-883[+]	.	.	.	.	.
MSTRG.209	MSTRG.209.1	PP239_ARATH^PP239_ARATH^Q:343-2,H:324-437^49.123%ID^E:8.99e-30^RecName: Full=Putative pentatricopeptide repeat-containing protein At3g16890, mitochondrial;^Eukaryota; Viridiplantae; Streptophyta; Embryophyta; Tracheophyta; Spermatophyta; Magnoliopsida; eudicotyledons; Gunneridae; Pentapetalae; rosids; malvids; Brassicales; Brassicaceae; Camelineae; Arabidopsis	MSTRG.209.1.p1	349-2[-]	PF13812.6^PPR_3^Pentatricopeptide repeat domain^56-112^E:0.0054`PF01535.20^PPR^PPR repeat^71-100^E:0.74	ENOG410Z7Z7^Pentatricopeptide repeat-containing protein	KEGG:ath:AT3G16890	GO:0005739^cellular_component^mitochondrion`GO:0042775^biological_process^mitochondrial ATP synthesis coupled electron transport`GO:0009737^biological_process^response to abscisic acid`GO:0006979^biological_process^response to oxidative stress`GO:0009651^biological_process^response to salt stress	.
MSTRG.166	MSTRG.166.3	.	MSTRG.166.3.p1	233-1798[+]	PF13181.6^TPR_8^Tetratricopeptide repeat^76-105^E:0.0013`PF13174.6^TPR_6^Tetratricopeptide repeat^78-103^E:0.033`PF13432.6^TPR_16^Tetratricopeptide repeat^121-172^E:0.00061`PF13181.6^TPR_8^Tetratricopeptide repeat^235-268^E:0.016`PF13176.6^TPR_7^Tetratricopeptide repeat^238-267^E:0.0028`PF00515.28^TPR_1^Tetratricopeptide repeat^436-467^E:7.6e-07`PF13424.6^TPR_12^Tetratricopeptide repeat^436-497^E…	.	.	.	GO:0005515^molecular_function^protein binding
MSTRG.166	MSTRG.166.1	.	MSTRG.166.1.p1	234-1967[+]	PF13181.6^TPR_8^Tetratricopeptide repeat^76-105^E:0.0015`PF13174.6^TPR_6^Tetratricopeptide repeat^78-103^E:0.037`PF13181.6^TPR_8^Tetratricopeptide repeat^167-200^E:0.048`PF13432.6^TPR_16^Tetratricopeptide repeat^173-228^E:1.7e-06`PF13181.6^TPR_8^Tetratricopeptide repeat^291-324^E:0.019`PF13176.6^TPR_7^Tetratricopeptide repeat^294-323^E:0.0032`PF00515.28^TPR_1^Tetratricopeptide repeat^492-523^E:8.…	.	.	.	GO:0005515^molecular_function^protein binding
MSTRG.166	MSTRG.166.4	.	MSTRG.166.4.p1	438-977[+]	.	.	.	.	.
MSTRG.166	MSTRG.166.4	.	MSTRG.166.4.p2	1-420[+]	PF13432.6^TPR_16^Tetratricopeptide repeat^2-45^E:0.0005`PF13181.6^TPR_8^Tetratricopeptide repeat^108-134^E:0.15`PF13176.6^TPR_7^Tetratricopeptide repeat^111-133^E:0.0042`PF01535.20^PPR^PPR repeat^111-134^E:0.41	.	.	.	GO:0005515^molecular_function^protein binding
MSTRG.166	MSTRG.166.4	.	MSTRG.166.4.p3	944-1312[+]	PF00515.28^TPR_1^Tetratricopeptide repeat^37-68^E:9e-08`PF13424.6^TPR_12^Tetratricopeptide repeat^37-98^E:1.2e-09`PF07719.17^TPR_2^Tetratricopeptide repeat^38-67^E:4.9e-06`PF13176.6^TPR_7^Tetratricopeptide repeat^38-64^E:0.00054`PF13374.6^TPR_10^Tetratricopeptide repeat^39-64^E:0.0017`PF13181.6^TPR_8^Tetratricopeptide repeat^40-66^E:6.5e-06`PF13432.6^TPR_16^Tetratricopeptide repeat^40-88^E:1.9e-0…	.	.	.	GO:0005515^molecular_function^protein binding
MSTRG.166	MSTRG.166.2	.	MSTRG.166.2.p1	661-1794[+]	PF13181.6^TPR_8^Tetratricopeptide repeat^91-124^E:0.011`PF13176.6^TPR_7^Tetratricopeptide repeat^94-123^E:0.0019`PF00515.28^TPR_1^Tetratricopeptide repeat^292-323^E:5e-07`PF13424.6^TPR_12^Tetratricopeptide repeat^292-353^E:1.1e-08`PF07719.17^TPR_2^Tetratricopeptide repeat^293-322^E:2.7e-05`PF13176.6^TPR_7^Tetratricopeptide repeat^293-319^E:0.0029`PF13374.6^TPR_10^Tetratricopeptide repeat^294-319^…	.	.	.	GO:0005515^molecular_function^protein binding
MSTRG.166	MSTRG.166.2	.	MSTRG.166.2.p2	233-547[+]	.	.	.	.	.
MSTRG.99	MSTRG.99.2	C71A8_MENPI^C71A8_MENPI^Q:109-1635,H:1-500^51.562%ID^E:8.14e-158^RecName: Full=Cytochrome P450 71A8;^Eukaryota; Viridiplantae; Streptophyta; Embryophyta; Tracheophyta; Spermatophyta; Magnoliopsida; eudicotyledons; Gunneridae; Pentapetalae; asterids; lamiids; Lamiales; Lamiaceae; Nepetoideae; Mentheae; Mentha	MSTRG.99.2.p1	109-1653[+]	PF00067.22^p450^Cytochrome P450^48-496^E:5e-100	.	.	GO:0016021^cellular_component^integral component of membrane`GO:0020037^molecular_function^heme binding`GO:0005506^molecular_function^iron ion binding`GO:0004497^molecular_function^monooxygenase activity`GO:0016705^molecular_function^oxidoreductase activity, acting on paired donors, with incorporation or reduction of molecular oxygen	GO:0005506^molecular_function^iron ion binding`GO:0016705^molecular_function^oxidoreductase activity, acting on paired donors, with incorporation or reduction of molecular oxygen`GO:0020037^molecular_function^heme binding`GO:0055114^biological_process^oxidation-reduction process
MSTRG.99	MSTRG.99.1	C71A8_MENPI^C71A8_MENPI^Q:308-1681,H:54-500^54.466%ID^E:1.31e-154^RecName: Full=Cytochrome P450 71A8;^Eukaryota; Viridiplantae; Streptophyta; Embryophyta; Tracheophyta; Spermatophyta; Magnoliopsida; eudicotyledons; Gunneridae; Pentapetalae; asterids; lamiids; Lamiales; Lamiaceae; Nepetoideae; Mentheae; Mentha	MSTRG.99.1.p1	248-1699[+]	PF00067.22^p450^Cytochrome P450^17-465^E:4e-100	.	.	GO:0016021^cellular_component^integral component of membrane`GO:0020037^molecular_function^heme binding`GO:0005506^molecular_function^iron ion binding`GO:0004497^molecular_function^monooxygenase activity`GO:0016705^molecular_function^oxidoreductase activity, acting on paired donors, with incorporation or reduction of molecular oxygen	GO:0005506^molecular_function^iron ion binding`GO:0016705^molecular_function^oxidoreductase activity, acting on paired donors, with incorporation or reduction of molecular oxygen`GO:0020037^molecular_function^heme binding`GO:0055114^biological_process^oxidation-reduction process
MSTRG.140	MSTRG.140.1	PIMT1_ARATH^PIMT1_ARATH^Q:230-916,H:1-229^75.109%ID^E:1.2e-128^RecName: Full=Protein-L-isoaspartate O-methyltransferase 1;^Eukaryota; Viridiplantae; Streptophyta; Embryophyta; Tracheophyta; Spermatophyta; Magnoliopsida; eudicotyledons; Gunneridae; Pentapetalae; rosids; malvids; Brassicales; Brassicaceae; Camelineae; Arabidopsis	MSTRG.140.1.p1	2-922[+]	PF01135.19^PCMT^Protein-L-isoaspartate(D-aspartate) O-methyltransferase (PCMT)^88-300^E:3.3e-85	COG2518^Catalyzes the methyl esterification of L-isoaspartyl residues in peptides and proteins that result from spontaneous decomposition of normal L-aspartyl and L-asparaginyl residues. It plays a role in the repair and or degradation of damaged proteins (By similarity)	KEGG:ath:AT3G48330`KO:K00573	GO:0005737^cellular_component^cytoplasm`GO:0005829^cellular_component^cytosol`GO:0004719^molecular_function^protein-L-isoaspartate (D-aspartate) O-methyltransferase activity`GO:0007568^biological_process^aging`GO:0030091^biological_process^protein repair`GO:0009737^biological_process^response to abscisic acid`GO:0009651^biological_process^response to salt stress`GO:0009845^biological_process^seed…	.
MSTRG.140	MSTRG.140.3	PIMT1_ARATH^PIMT1_ARATH^Q:462-707,H:148-229^87.805%ID^E:1.09e-45^RecName: Full=Protein-L-isoaspartate O-methyltransferase 1;^Eukaryota; Viridiplantae; Streptophyta; Embryophyta; Tracheophyta; Spermatophyta; Magnoliopsida; eudicotyledons; Gunneridae; Pentapetalae; rosids; malvids; Brassicales; Brassicaceae; Camelineae; Arabidopsis	MSTRG.140.3.p1	249-713[+]	PF01135.19^PCMT^Protein-L-isoaspartate(D-aspartate) O-methyltransferase (PCMT)^69-148^E:1.3e-32	COG2518^Catalyzes the methyl esterification of L-isoaspartyl residues in peptides and proteins that result from spontaneous decomposition of normal L-aspartyl and L-asparaginyl residues. It plays a role in the repair and or degradation of damaged proteins (By similarity)	KEGG:ath:AT3G48330`KO:K00573	GO:0005737^cellular_component^cytoplasm`GO:0005829^cellular_component^cytosol`GO:0004719^molecular_function^protein-L-isoaspartate (D-aspartate) O-methyltransferase activity`GO:0007568^biological_process^aging`GO:0030091^biological_process^protein repair`GO:0009737^biological_process^response to abscisic acid`GO:0009651^biological_process^response to salt stress`GO:0009845^biological_process^seed…	.
MSTRG.140	MSTRG.140.2	PIMT1_ARATH^PIMT1_ARATH^Q:344-1024,H:3-229^75.33%ID^E:9.61e-127^RecName: Full=Protein-L-isoaspartate O-methyltransferase 1;^Eukaryota; Viridiplantae; Streptophyta; Embryophyta; Tracheophyta; Spermatophyta; Magnoliopsida; eudicotyledons; Gunneridae; Pentapetalae; rosids; malvids; Brassicales; Brassicaceae; Camelineae; Arabidopsis	MSTRG.140.2.p1	293-1030[+]	PF01135.19^PCMT^Protein-L-isoaspartate(D-aspartate) O-methyltransferase (PCMT)^27-239^E:1.6e-85	COG2518^Catalyzes the methyl esterification of L-isoaspartyl residues in peptides and proteins that result from spontaneous decomposition of normal L-aspartyl and L-asparaginyl residues. It plays a role in the repair and or degradation of damaged proteins (By similarity)	KEGG:ath:AT3G48330`KO:K00573	GO:0005737^cellular_component^cytoplasm`GO:0005829^cellular_component^cytosol`GO:0004719^molecular_function^protein-L-isoaspartate (D-aspartate) O-methyltransferase activity`GO:0007568^biological_process^aging`GO:0030091^biological_process^protein repair`GO:0009737^biological_process^response to abscisic acid`GO:0009651^biological_process^response to salt stress`GO:0009845^biological_process^seed…	.
MSTRG.124	MSTRG.124.1	C71A8_MENPI^C71A8_MENPI^Q:256-1659,H:46-500^59.701%ID^E:3.93e-176^RecName: Full=Cytochrome P450 71A8;^Eukaryota; Viridiplantae; Streptophyta; Embryophyta; Tracheophyta; Spermatophyta; Magnoliopsida; eudicotyledons; Gunneridae; Pentapetalae; asterids; lamiids; Lamiales; Lamiaceae; Nepetoideae; Mentheae; Mentha	MSTRG.124.1.p1	124-1674[+]	PF00067.22^p450^Cytochrome P450^49-494^E:6.3e-106	.	.	GO:0016021^cellular_component^integral component of membrane`GO:0020037^molecular_function^heme binding`GO:0005506^molecular_function^iron ion binding`GO:0004497^molecular_function^monooxygenase activity`GO:0016705^molecular_function^oxidoreductase activity, acting on paired donors, with incorporation or reduction of molecular oxygen	GO:0005506^molecular_function^iron ion binding`GO:0016705^molecular_function^oxidoreductase activity, acting on paired donors, with incorporation or reduction of molecular oxygen`GO:0020037^molecular_function^heme binding`GO:0055114^biological_process^oxidation-reduction process
MSTRG.233	MSTRG.233.1	QKIL5_ARATH^QKIL5_ARATH^Q:1000-266,H:54-296^62.698%ID^E:8.67e-80^RecName: Full=KH domain-containing protein At1g09660/At1g09670;^Eukaryota; Viridiplantae; Streptophyta; Embryophyta; Tracheophyta; Spermatophyta; Magnoliopsida; eudicotyledons; Gunneridae; Pentapetalae; rosids; malvids; Brassicales; Brassicaceae; Camelineae; Arabidopsis	MSTRG.233.1.p1	982-257[-]	PF00013.29^KH_1^KH domain^97-139^E:5.1e-05	COG5176^mRNA processing	KEGG:ath:AT1G09660`KO:K14945	GO:0005634^cellular_component^nucleus`GO:0003723^molecular_function^RNA binding	GO:0003723^molecular_function^RNA binding
MSTRG.233	MSTRG.233.1	QKIL5_ARATH^QKIL5_ARATH^Q:1000-266,H:54-296^62.698%ID^E:8.67e-80^RecName: Full=KH domain-containing protein At1g09660/At1g09670;^Eukaryota; Viridiplantae; Streptophyta; Embryophyta; Tracheophyta; Spermatophyta; Magnoliopsida; eudicotyledons; Gunneridae; Pentapetalae; rosids; malvids; Brassicales; Brassicaceae; Camelineae; Arabidopsis	MSTRG.233.1.p2	1298-957[-]	.	COG5176^mRNA processing	KEGG:ath:AT1G09660`KO:K14945	GO:0005634^cellular_component^nucleus`GO:0003723^molecular_function^RNA binding	.
MSTRG.93	MSTRG.93.1	EFTU2_SOYBN^EFTU2_SOYBN^Q:215-1621,H:11-479^84.632%ID^E:0^RecName: Full=Elongation factor Tu, chloroplastic;^Eukaryota; Viridiplantae; Streptophyta; Embryophyta; Tracheophyta; Spermatophyta; Magnoliopsida; eudicotyledons; Gunneridae; Pentapetalae; rosids; fabids; Fabales; Fabaceae; Papilionoideae; 50 kb inversion clade; NPAAA clade; indigoferoid/millettioid clade; Phaseoleae; Glycine; Soja	MSTRG.93.1.p1	179-1624[+]	PF00009.27^GTP_EFTU^Elongation factor Tu GTP binding domain^82-283^E:3.2e-57`PF03144.25^GTP_EFTU_D2^Elongation factor Tu domain 2^307-375^E:5.7e-18`PF03143.17^GTP_EFTU_D3^Elongation factor Tu C-terminal domain^380-479^E:3.6e-34	COG0050^This protein promotes the GTP-dependent binding of aminoacyl-tRNA to the A-site of ribosomes during protein biosynthesis (By similarity)	.	GO:0009507^cellular_component^chloroplast`GO:0005525^molecular_function^GTP binding`GO:0003924^molecular_function^GTPase activity`GO:0003746^molecular_function^translation elongation factor activity`GO:0006414^biological_process^translational elongation	GO:0003924^molecular_function^GTPase activity`GO:0005525^molecular_function^GTP binding
MSTRG.175	MSTRG.175.1	NU155_ARATH^NU155_ARATH^Q:1-3915,H:188-1464^68.902%ID^E:0^RecName: Full=Nuclear pore complex protein NUP155 {ECO:0000303|PubMed:12034489};^Eukaryota; Viridiplantae; Streptophyta; Embryophyta; Tracheophyta; Spermatophyta; Magnoliopsida; eudicotyledons; Gunneridae; Pentapetalae; rosids; malvids; Brassicales; Brassicaceae; Camelineae; Arabidopsis	MSTRG.175.1.p1	1-3927[+]	PF08801.11^Nucleoporin_N^Nup133 N terminal like^2-362^E:1.3e-48`PF03177.14^Nucleoporin_C^Non-repetitive/WGA-negative nucleoporin C-terminal^693-1114^E:2.6e-09	COG5308^nuclear pore complex protein	KEGG:ath:AT1G14850`KO:K14312	GO:0005643^cellular_component^nuclear pore`GO:0044611^cellular_component^nuclear pore inner ring`GO:0005730^cellular_component^nucleolus`GO:0005886^cellular_component^plasma membrane`GO:0009506^cellular_component^plasmodesma`GO:0017056^molecular_function^structural constituent of nuclear pore`GO:0051028^biological_process^mRNA transport`GO:0006913^biological_process^nucleocytoplasmic transport`GO…	.
MSTRG.100	MSTRG.100.2	C71AQ_ARATH^C71AQ_ARATH^Q:1371-598,H:37-286^45.946%ID^E:2.68e-59^RecName: Full=Cytochrome P450 71A26;^Eukaryota; Viridiplantae; Streptophyta; Embryophyta; Tracheophyta; Spermatophyta; Magnoliopsida; eudicotyledons; Gunneridae; Pentapetalae; rosids; malvids; Brassicales; Brassicaceae; Camelineae; Arabidopsis	MSTRG.100.2.p1	1434-544[-]	PF00067.22^p450^Cytochrome P450^17-279^E:3e-31	COG2124^Cytochrome p450	KEGG:ath:AT3G48270	GO:0016021^cellular_component^integral component of membrane`GO:0020037^molecular_function^heme binding`GO:0005506^molecular_function^iron ion binding`GO:0016709^molecular_function^oxidoreductase activity, acting on paired donors, with incorporation or reduction of molecular oxygen, NAD(P)H as one donor, and incorporation of one atom of oxygen	GO:0005506^molecular_function^iron ion binding`GO:0016705^molecular_function^oxidoreductase activity, acting on paired donors, with incorporation or reduction of molecular oxygen`GO:0020037^molecular_function^heme binding`GO:0055114^biological_process^oxidation-reduction process
MSTRG.100	MSTRG.100.1	C71A8_MENPI^C71A8_MENPI^Q:1186-575,H:301-502^62.255%ID^E:4.18e-82^RecName: Full=Cytochrome P450 71A8;^Eukaryota; Viridiplantae; Streptophyta; Embryophyta; Tracheophyta; Spermatophyta; Magnoliopsida; eudicotyledons; Gunneridae; Pentapetalae; asterids; lamiids; Lamiales; Lamiaceae; Nepetoideae; Mentheae; Mentha`C71A8_MENPI^C71A8_MENPI^Q:3133-2357,H:54-303^47.308%ID^E:8.07e-48^RecName: Full=Cytochro…	MSTRG.100.1.p1	3193-2303[-]	PF00067.22^p450^Cytochrome P450^17-279^E:3e-31	.	.	GO:0016021^cellular_component^integral component of membrane`GO:0020037^molecular_function^heme binding`GO:0005506^molecular_function^iron ion binding`GO:0004497^molecular_function^monooxygenase activity`GO:0016705^molecular_function^oxidoreductase activity, acting on paired donors, with incorporation or reduction of molecular oxygen	GO:0005506^molecular_function^iron ion binding`GO:0016705^molecular_function^oxidoreductase activity, acting on paired donors, with incorporation or reduction of molecular oxygen`GO:0020037^molecular_function^heme binding`GO:0055114^biological_process^oxidation-reduction process
MSTRG.100	MSTRG.100.1	C71A8_MENPI^C71A8_MENPI^Q:1186-575,H:301-502^62.255%ID^E:4.18e-82^RecName: Full=Cytochrome P450 71A8;^Eukaryota; Viridiplantae; Streptophyta; Embryophyta; Tracheophyta; Spermatophyta; Magnoliopsida; eudicotyledons; Gunneridae; Pentapetalae; asterids; lamiids; Lamiales; Lamiaceae; Nepetoideae; Mentheae; Mentha`C71A8_MENPI^C71A8_MENPI^Q:3133-2357,H:54-303^47.308%ID^E:8.07e-48^RecName: Full=Cytochro…	MSTRG.100.1.p2	1219-563[-]	PF00067.22^p450^Cytochrome P450^13-200^E:3.7e-62	.	.	GO:0016021^cellular_component^integral component of membrane`GO:0020037^molecular_function^heme binding`GO:0005506^molecular_function^iron ion binding`GO:0004497^molecular_function^monooxygenase activity`GO:0016705^molecular_function^oxidoreductase activity, acting on paired donors, with incorporation or reduction of molecular oxygen	GO:0005506^molecular_function^iron ion binding`GO:0016705^molecular_function^oxidoreductase activity, acting on paired donors, with incorporation or reduction of molecular oxygen`GO:0020037^molecular_function^heme binding`GO:0055114^biological_process^oxidation-reduction process
MSTRG.117	MSTRG.117.1	C71A2_SOLME^C71A2_SOLME^Q:300-1667,H:46-504^59.957%ID^E:0^RecName: Full=Cytochrome P450 71A2;^Eukaryota; Viridiplantae; Streptophyta; Embryophyta; Tracheophyta; Spermatophyta; Magnoliopsida; eudicotyledons; Gunneridae; Pentapetalae; asterids; lamiids; Solanales; Solanaceae; Solanoideae; Solaneae; Solanum	MSTRG.117.1.p1	183-1676[+]	PF00067.22^p450^Cytochrome P450^32-477^E:7.6e-110	.	.	GO:0016021^cellular_component^integral component of membrane`GO:0020037^molecular_function^heme binding`GO:0005506^molecular_function^iron ion binding`GO:0004497^molecular_function^monooxygenase activity`GO:0016705^molecular_function^oxidoreductase activity, acting on paired donors, with incorporation or reduction of molecular oxygen	GO:0005506^molecular_function^iron ion binding`GO:0016705^molecular_function^oxidoreductase activity, acting on paired donors, with incorporation or reduction of molecular oxygen`GO:0020037^molecular_function^heme binding`GO:0055114^biological_process^oxidation-reduction process
MSTRG.117	MSTRG.117.1	C71A2_SOLME^C71A2_SOLME^Q:300-1667,H:46-504^59.957%ID^E:0^RecName: Full=Cytochrome P450 71A2;^Eukaryota; Viridiplantae; Streptophyta; Embryophyta; Tracheophyta; Spermatophyta; Magnoliopsida; eudicotyledons; Gunneridae; Pentapetalae; asterids; lamiids; Solanales; Solanaceae; Solanoideae; Solaneae; Solanum	MSTRG.117.1.p2	1147-833[-]	.	.	.	GO:0016021^cellular_component^integral component of membrane`GO:0020037^molecular_function^heme binding`GO:0005506^molecular_function^iron ion binding`GO:0004497^molecular_function^monooxygenase activity`GO:0016705^molecular_function^oxidoreductase activity, acting on paired donors, with incorporation or reduction of molecular oxygen	.
MSTRG.171	MSTRG.171.3	APE1L_ARATH^APE1L_ARATH^Q:255-644,H:227-356^79.231%ID^E:9.04e-72^RecName: Full=DNA-(apurinic or apyrimidinic site) lyase {ECO:0000305};^Eukaryota; Viridiplantae; Streptophyta; Embryophyta; Tracheophyta; Spermatophyta; Magnoliopsida; eudicotyledons; Gunneridae; Pentapetalae; rosids; malvids; Brassicales; Brassicaceae; Camelineae; Arabidopsis	MSTRG.171.3.p1	201-653[+]	.	COG0708^Exodeoxyribonuclease III	KEGG:ath:AT3G48425	GO:0005730^cellular_component^nucleolus`GO:0005634^cellular_component^nucleus`GO:0140078^molecular_function^class I DNA-(apurinic or apyrimidinic site) endonuclease activity`GO:0003906^molecular_function^DNA-(apurinic or apyrimidinic site) endonuclease activity`GO:0008311^molecular_function^double-stranded DNA 3'-5' exodeoxyribonuclease activity`GO:0046872^molecular_function^metal ion binding`GO:…	.
MSTRG.171	MSTRG.171.1	APE1L_ARATH^APE1L_ARATH^Q:51-1139,H:1-356^71.781%ID^E:0^RecName: Full=DNA-(apurinic or apyrimidinic site) lyase {ECO:0000305};^Eukaryota; Viridiplantae; Streptophyta; Embryophyta; Tracheophyta; Spermatophyta; Magnoliopsida; eudicotyledons; Gunneridae; Pentapetalae; rosids; malvids; Brassicales; Brassicaceae; Camelineae; Arabidopsis	MSTRG.171.1.p1	3-1148[+]	PF03372.23^Exo_endo_phos^Endonuclease/Exonuclease/phosphatase family^69-366^E:2.1e-13	COG0708^Exodeoxyribonuclease III	KEGG:ath:AT3G48425	GO:0005730^cellular_component^nucleolus`GO:0005634^cellular_component^nucleus`GO:0140078^molecular_function^class I DNA-(apurinic or apyrimidinic site) endonuclease activity`GO:0003906^molecular_function^DNA-(apurinic or apyrimidinic site) endonuclease activity`GO:0008311^molecular_function^double-stranded DNA 3'-5' exodeoxyribonuclease activity`GO:0046872^molecular_function^metal ion binding`GO:…	.
MSTRG.171	MSTRG.171.1	APE1L_ARATH^APE1L_ARATH^Q:51-1139,H:1-356^71.781%ID^E:0^RecName: Full=DNA-(apurinic or apyrimidinic site) lyase {ECO:0000305};^Eukaryota; Viridiplantae; Streptophyta; Embryophyta; Tracheophyta; Spermatophyta; Magnoliopsida; eudicotyledons; Gunneridae; Pentapetalae; rosids; malvids; Brassicales; Brassicaceae; Camelineae; Arabidopsis	MSTRG.171.1.p2	304-2[-]	.	COG0708^Exodeoxyribonuclease III	KEGG:ath:AT3G48425	GO:0005730^cellular_component^nucleolus`GO:0005634^cellular_component^nucleus`GO:0140078^molecular_function^class I DNA-(apurinic or apyrimidinic site) endonuclease activity`GO:0003906^molecular_function^DNA-(apurinic or apyrimidinic site) endonuclease activity`GO:0008311^molecular_function^double-stranded DNA 3'-5' exodeoxyribonuclease activity`GO:0046872^molecular_function^metal ion binding`GO:…	.
MSTRG.171	MSTRG.171.2	APE1L_ARATH^APE1L_ARATH^Q:29-871,H:76-356^74.733%ID^E:4.76e-155^RecName: Full=DNA-(apurinic or apyrimidinic site) lyase {ECO:0000305};^Eukaryota; Viridiplantae; Streptophyta; Embryophyta; Tracheophyta; Spermatophyta; Magnoliopsida; eudicotyledons; Gunneridae; Pentapetalae; rosids; malvids; Brassicales; Brassicaceae; Camelineae; Arabidopsis	MSTRG.171.2.p1	50-880[+]	PF03372.23^Exo_endo_phos^Endonuclease/Exonuclease/phosphatase family^51-261^E:9.6e-08	COG0708^Exodeoxyribonuclease III	KEGG:ath:AT3G48425	GO:0005730^cellular_component^nucleolus`GO:0005634^cellular_component^nucleus`GO:0140078^molecular_function^class I DNA-(apurinic or apyrimidinic site) endonuclease activity`GO:0003906^molecular_function^DNA-(apurinic or apyrimidinic site) endonuclease activity`GO:0008311^molecular_function^double-stranded DNA 3'-5' exodeoxyribonuclease activity`GO:0046872^molecular_function^metal ion binding`GO:…	.
MSTRG.75	MSTRG.75.1	.	MSTRG.75.1.p1	1-363[+]	PF15243.6^ANAPC15^Anaphase-promoting complex subunit 15^22-109^E:5e-21	.	.	.	GO:0090266^biological_process^regulation of mitotic cell cycle spindle assembly checkpoint`GO:0005680^cellular_component^anaphase-promoting complex
MSTRG.75	MSTRG.75.1	.	MSTRG.75.1.p2	516-214[-]	.	.	.	.	.
MSTRG.220	MSTRG.220.1	4CLL9_ARATH^4CLL9_ARATH^Q:383-2029,H:11-558^60.432%ID^E:0^RecName: Full=4-coumarate--CoA ligase-like 9;^Eukaryota; Viridiplantae; Streptophyta; Embryophyta; Tracheophyta; Spermatophyta; Magnoliopsida; eudicotyledons; Gunneridae; Pentapetalae; rosids; malvids; Brassicales; Brassicaceae; Camelineae; Arabidopsis	MSTRG.220.1.p1	356-2038[+]	PF00501.28^AMP-binding^AMP-binding enzyme^60-460^E:2.3e-93`PF13193.6^AMP-binding_C^AMP-binding enzyme C-terminal domain^469-544^E:2.4e-15	COG0318^Amp-dependent synthetase and ligase	KEGG:ath:AT5G63380	GO:0005777^cellular_component^peroxisome`GO:0005524^molecular_function^ATP binding`GO:0004321^molecular_function^fatty-acyl-CoA synthase activity`GO:0016874^molecular_function^ligase activity`GO:0009695^biological_process^jasmonic acid biosynthetic process`GO:0031408^biological_process^oxylipin biosynthetic process	GO:0003824^molecular_function^catalytic activity
MSTRG.220	MSTRG.220.2	4CLL9_ARATH^4CLL9_ARATH^Q:579-1946,H:11-465^58.531%ID^E:0^RecName: Full=4-coumarate--CoA ligase-like 9;^Eukaryota; Viridiplantae; Streptophyta; Embryophyta; Tracheophyta; Spermatophyta; Magnoliopsida; eudicotyledons; Gunneridae; Pentapetalae; rosids; malvids; Brassicales; Brassicaceae; Camelineae; Arabidopsis`4CLL9_ARATH^4CLL9_ARATH^Q:1981-2265,H:464-558^70.526%ID^E:0^RecName: Full=4-coumarate--C…	MSTRG.220.2.p1	552-1997[+]	PF00501.28^AMP-binding^AMP-binding enzyme^60-460^E:1.4e-93	COG0318^Amp-dependent synthetase and ligase	KEGG:ath:AT5G63380	GO:0005777^cellular_component^peroxisome`GO:0005524^molecular_function^ATP binding`GO:0004321^molecular_function^fatty-acyl-CoA synthase activity`GO:0016874^molecular_function^ligase activity`GO:0009695^biological_process^jasmonic acid biosynthetic process`GO:0031408^biological_process^oxylipin biosynthetic process	GO:0003824^molecular_function^catalytic activity
MSTRG.220	MSTRG.220.2	4CLL9_ARATH^4CLL9_ARATH^Q:579-1946,H:11-465^58.531%ID^E:0^RecName: Full=4-coumarate--CoA ligase-like 9;^Eukaryota; Viridiplantae; Streptophyta; Embryophyta; Tracheophyta; Spermatophyta; Magnoliopsida; eudicotyledons; Gunneridae; Pentapetalae; rosids; malvids; Brassicales; Brassicaceae; Camelineae; Arabidopsis`4CLL9_ARATH^4CLL9_ARATH^Q:1981-2265,H:464-558^70.526%ID^E:0^RecName: Full=4-coumarate--C…	MSTRG.220.2.p2	1960-2274[+]	PF13193.6^AMP-binding_C^AMP-binding enzyme C-terminal domain^13-88^E:6.9e-17	COG0318^Amp-dependent synthetase and ligase	KEGG:ath:AT5G63380	GO:0005777^cellular_component^peroxisome`GO:0005524^molecular_function^ATP binding`GO:0004321^molecular_function^fatty-acyl-CoA synthase activity`GO:0016874^molecular_function^ligase activity`GO:0009695^biological_process^jasmonic acid biosynthetic process`GO:0031408^biological_process^oxylipin biosynthetic process	.
MSTRG.238	MSTRG.238.7	Y5064_ARATH^Y5064_ARATH^Q:50-544,H:356-516^63.855%ID^E:4.22e-55^RecName: Full=CBS domain-containing protein CBSCBSPB5;^Eukaryota; Viridiplantae; Streptophyta; Embryophyta; Tracheophyta; Spermatophyta; Magnoliopsida; eudicotyledons; Gunneridae; Pentapetalae; rosids; malvids; Brassicales; Brassicaceae; Camelineae; Arabidopsis	MSTRG.238.7.p1	2-643[+]	PF00564.24^PB1^PB1 domain^79-161^E:5.9e-15	COG0517^Catalyzes the conversion of inosine 5'-phosphate (IMP) to xanthosine 5'-phosphate (XMP), the first committed and rate- limiting step in the de novo synthesis of guanine nucleotides, and therefore plays an important role in the regulation of cell growth (By similarity)	KEGG:ath:AT5G50530`KEGG:ath:AT5G50640	GO:0016021^cellular_component^integral component of membrane`GO:0009536^cellular_component^plastid	GO:0005515^molecular_function^protein binding
MSTRG.238	MSTRG.238.7	Y5064_ARATH^Y5064_ARATH^Q:50-544,H:356-516^63.855%ID^E:4.22e-55^RecName: Full=CBS domain-containing protein CBSCBSPB5;^Eukaryota; Viridiplantae; Streptophyta; Embryophyta; Tracheophyta; Spermatophyta; Magnoliopsida; eudicotyledons; Gunneridae; Pentapetalae; rosids; malvids; Brassicales; Brassicaceae; Camelineae; Arabidopsis	MSTRG.238.7.p2	937-614[-]	.	COG0517^Catalyzes the conversion of inosine 5'-phosphate (IMP) to xanthosine 5'-phosphate (XMP), the first committed and rate- limiting step in the de novo synthesis of guanine nucleotides, and therefore plays an important role in the regulation of cell growth (By similarity)	KEGG:ath:AT5G50530`KEGG:ath:AT5G50640	GO:0016021^cellular_component^integral component of membrane`GO:0009536^cellular_component^plastid	.
MSTRG.238	MSTRG.238.5	Y5349_ARATH^Y5349_ARATH^Q:392-1228,H:36-276^67.143%ID^E:8.71e-154^RecName: Full=CBS domain-containing protein CBSCBSPB1;^Eukaryota; Viridiplantae; Streptophyta; Embryophyta; Tracheophyta; Spermatophyta; Magnoliopsida; eudicotyledons; Gunneridae; Pentapetalae; rosids; malvids; Brassicales; Brassicaceae; Camelineae; Arabidopsis`Y5349_ARATH^Y5349_ARATH^Q:1219-1890,H:269-487^69.333%ID^E:8.71e-154^Rec…	MSTRG.238.5.p1	1237-2049[+]	PF00571.28^CBS^CBS domain^15-68^E:4e-07`PF00564.24^PB1^PB1 domain^136-218^E:9.6e-15	COG0517^Catalyzes the conversion of inosine 5'-phosphate (IMP) to xanthosine 5'-phosphate (XMP), the first committed and rate- limiting step in the de novo synthesis of guanine nucleotides, and therefore plays an important role in the regulation of cell growth (By similarity)	KEGG:ath:AT5G63490	GO:0016021^cellular_component^integral component of membrane	GO:0005515^molecular_function^protein binding
MSTRG.238	MSTRG.238.5	Y5349_ARATH^Y5349_ARATH^Q:392-1228,H:36-276^67.143%ID^E:8.71e-154^RecName: Full=CBS domain-containing protein CBSCBSPB1;^Eukaryota; Viridiplantae; Streptophyta; Embryophyta; Tracheophyta; Spermatophyta; Magnoliopsida; eudicotyledons; Gunneridae; Pentapetalae; rosids; malvids; Brassicales; Brassicaceae; Camelineae; Arabidopsis`Y5349_ARATH^Y5349_ARATH^Q:1219-1890,H:269-487^69.333%ID^E:8.71e-154^Rec…	MSTRG.238.5.p2	275-979[+]	PF00571.28^CBS^CBS domain^64-110^E:6.6e-08`PF00571.28^CBS^CBS domain^124-168^E:1.8e-07	COG0517^Catalyzes the conversion of inosine 5'-phosphate (IMP) to xanthosine 5'-phosphate (XMP), the first committed and rate- limiting step in the de novo synthesis of guanine nucleotides, and therefore plays an important role in the regulation of cell growth (By similarity)	KEGG:ath:AT5G63490	GO:0016021^cellular_component^integral component of membrane	.
MSTRG.238	MSTRG.238.5	Y5349_ARATH^Y5349_ARATH^Q:392-1228,H:36-276^67.143%ID^E:8.71e-154^RecName: Full=CBS domain-containing protein CBSCBSPB1;^Eukaryota; Viridiplantae; Streptophyta; Embryophyta; Tracheophyta; Spermatophyta; Magnoliopsida; eudicotyledons; Gunneridae; Pentapetalae; rosids; malvids; Brassicales; Brassicaceae; Camelineae; Arabidopsis`Y5349_ARATH^Y5349_ARATH^Q:1219-1890,H:269-487^69.333%ID^E:8.71e-154^Rec…	MSTRG.238.5.p3	960-499[-]	.	COG0517^Catalyzes the conversion of inosine 5'-phosphate (IMP) to xanthosine 5'-phosphate (XMP), the first committed and rate- limiting step in the de novo synthesis of guanine nucleotides, and therefore plays an important role in the regulation of cell growth (By similarity)	KEGG:ath:AT5G63490	GO:0016021^cellular_component^integral component of membrane	.
MSTRG.238	MSTRG.238.5	Y5349_ARATH^Y5349_ARATH^Q:392-1228,H:36-276^67.143%ID^E:8.71e-154^RecName: Full=CBS domain-containing protein CBSCBSPB1;^Eukaryota; Viridiplantae; Streptophyta; Embryophyta; Tracheophyta; Spermatophyta; Magnoliopsida; eudicotyledons; Gunneridae; Pentapetalae; rosids; malvids; Brassicales; Brassicaceae; Camelineae; Arabidopsis`Y5349_ARATH^Y5349_ARATH^Q:1219-1890,H:269-487^69.333%ID^E:8.71e-154^Rec…	MSTRG.238.5.p4	2334-2020[-]	.	COG0517^Catalyzes the conversion of inosine 5'-phosphate (IMP) to xanthosine 5'-phosphate (XMP), the first committed and rate- limiting step in the de novo synthesis of guanine nucleotides, and therefore plays an important role in the regulation of cell growth (By similarity)	KEGG:ath:AT5G63490	GO:0016021^cellular_component^integral component of membrane	.
MSTRG.238	MSTRG.238.3	Y5064_ARATH^Y5064_ARATH^Q:445-1833,H:58-516^73.707%ID^E:0^RecName: Full=CBS domain-containing protein CBSCBSPB5;^Eukaryota; Viridiplantae; Streptophyta; Embryophyta; Tracheophyta; Spermatophyta; Magnoliopsida; eudicotyledons; Gunneridae; Pentapetalae; rosids; malvids; Brassicales; Brassicaceae; Camelineae; Arabidopsis	MSTRG.238.3.p1	292-1932[+]	PF00571.28^CBS^CBS domain^63-109^E:2.3e-07`PF00571.28^CBS^CBS domain^123-167^E:6.5e-07`PF00571.28^CBS^CBS domain^232-277^E:0.0002`PF00571.28^CBS^CBS domain^291-344^E:1.1e-06`PF00564.24^PB1^PB1 domain^412-494^E:3.2e-14	COG0517^Catalyzes the conversion of inosine 5'-phosphate (IMP) to xanthosine 5'-phosphate (XMP), the first committed and rate- limiting step in the de novo synthesis of guanine nucleotides, and therefore plays an important role in the regulation of cell growth (By similarity)	KEGG:ath:AT5G50530`KEGG:ath:AT5G50640	GO:0016021^cellular_component^integral component of membrane`GO:0009536^cellular_component^plastid	GO:0005515^molecular_function^protein binding
MSTRG.238	MSTRG.238.3	Y5064_ARATH^Y5064_ARATH^Q:445-1833,H:58-516^73.707%ID^E:0^RecName: Full=CBS domain-containing protein CBSCBSPB5;^Eukaryota; Viridiplantae; Streptophyta; Embryophyta; Tracheophyta; Spermatophyta; Magnoliopsida; eudicotyledons; Gunneridae; Pentapetalae; rosids; malvids; Brassicales; Brassicaceae; Camelineae; Arabidopsis	MSTRG.238.3.p2	1157-513[-]	.	COG0517^Catalyzes the conversion of inosine 5'-phosphate (IMP) to xanthosine 5'-phosphate (XMP), the first committed and rate- limiting step in the de novo synthesis of guanine nucleotides, and therefore plays an important role in the regulation of cell growth (By similarity)	KEGG:ath:AT5G50530`KEGG:ath:AT5G50640	GO:0016021^cellular_component^integral component of membrane`GO:0009536^cellular_component^plastid	.
MSTRG.238	MSTRG.238.3	Y5064_ARATH^Y5064_ARATH^Q:445-1833,H:58-516^73.707%ID^E:0^RecName: Full=CBS domain-containing protein CBSCBSPB5;^Eukaryota; Viridiplantae; Streptophyta; Embryophyta; Tracheophyta; Spermatophyta; Magnoliopsida; eudicotyledons; Gunneridae; Pentapetalae; rosids; malvids; Brassicales; Brassicaceae; Camelineae; Arabidopsis	MSTRG.238.3.p3	2217-1903[-]	.	COG0517^Catalyzes the conversion of inosine 5'-phosphate (IMP) to xanthosine 5'-phosphate (XMP), the first committed and rate- limiting step in the de novo synthesis of guanine nucleotides, and therefore plays an important role in the regulation of cell growth (By similarity)	KEGG:ath:AT5G50530`KEGG:ath:AT5G50640	GO:0016021^cellular_component^integral component of membrane`GO:0009536^cellular_component^plastid	.
MSTRG.238	MSTRG.238.6	Y5064_ARATH^Y5064_ARATH^Q:354-1745,H:58-516^73.548%ID^E:0^RecName: Full=CBS domain-containing protein CBSCBSPB5;^Eukaryota; Viridiplantae; Streptophyta; Embryophyta; Tracheophyta; Spermatophyta; Magnoliopsida; eudicotyledons; Gunneridae; Pentapetalae; rosids; malvids; Brassicales; Brassicaceae; Camelineae; Arabidopsis	MSTRG.238.6.p1	951-1844[+]	PF00571.28^CBS^CBS domain^42-95^E:4.7e-07`PF00564.24^PB1^PB1 domain^163-245^E:1.2e-14	COG0517^Catalyzes the conversion of inosine 5'-phosphate (IMP) to xanthosine 5'-phosphate (XMP), the first committed and rate- limiting step in the de novo synthesis of guanine nucleotides, and therefore plays an important role in the regulation of cell growth (By similarity)	KEGG:ath:AT5G50530`KEGG:ath:AT5G50640	GO:0016021^cellular_component^integral component of membrane`GO:0009536^cellular_component^plastid	GO:0005515^molecular_function^protein binding
MSTRG.238	MSTRG.238.6	Y5064_ARATH^Y5064_ARATH^Q:354-1745,H:58-516^73.548%ID^E:0^RecName: Full=CBS domain-containing protein CBSCBSPB5;^Eukaryota; Viridiplantae; Streptophyta; Embryophyta; Tracheophyta; Spermatophyta; Magnoliopsida; eudicotyledons; Gunneridae; Pentapetalae; rosids; malvids; Brassicales; Brassicaceae; Camelineae; Arabidopsis	MSTRG.238.6.p2	201-902[+]	PF00571.28^CBS^CBS domain^63-109^E:6.5e-08`PF00571.28^CBS^CBS domain^123-167^E:1.8e-07	COG0517^Catalyzes the conversion of inosine 5'-phosphate (IMP) to xanthosine 5'-phosphate (XMP), the first committed and rate- limiting step in the de novo synthesis of guanine nucleotides, and therefore plays an important role in the regulation of cell growth (By similarity)	KEGG:ath:AT5G50530`KEGG:ath:AT5G50640	GO:0016021^cellular_component^integral component of membrane`GO:0009536^cellular_component^plastid	.
MSTRG.238	MSTRG.238.6	Y5064_ARATH^Y5064_ARATH^Q:354-1745,H:58-516^73.548%ID^E:0^RecName: Full=CBS domain-containing protein CBSCBSPB5;^Eukaryota; Viridiplantae; Streptophyta; Embryophyta; Tracheophyta; Spermatophyta; Magnoliopsida; eudicotyledons; Gunneridae; Pentapetalae; rosids; malvids; Brassicales; Brassicaceae; Camelineae; Arabidopsis	MSTRG.238.6.p3	1069-422[-]	.	COG0517^Catalyzes the conversion of inosine 5'-phosphate (IMP) to xanthosine 5'-phosphate (XMP), the first committed and rate- limiting step in the de novo synthesis of guanine nucleotides, and therefore plays an important role in the regulation of cell growth (By similarity)	KEGG:ath:AT5G50530`KEGG:ath:AT5G50640	GO:0016021^cellular_component^integral component of membrane`GO:0009536^cellular_component^plastid	.
MSTRG.238	MSTRG.238.6	Y5064_ARATH^Y5064_ARATH^Q:354-1745,H:58-516^73.548%ID^E:0^RecName: Full=CBS domain-containing protein CBSCBSPB5;^Eukaryota; Viridiplantae; Streptophyta; Embryophyta; Tracheophyta; Spermatophyta; Magnoliopsida; eudicotyledons; Gunneridae; Pentapetalae; rosids; malvids; Brassicales; Brassicaceae; Camelineae; Arabidopsis	MSTRG.238.6.p4	2138-1815[-]	.	COG0517^Catalyzes the conversion of inosine 5'-phosphate (IMP) to xanthosine 5'-phosphate (XMP), the first committed and rate- limiting step in the de novo synthesis of guanine nucleotides, and therefore plays an important role in the regulation of cell growth (By similarity)	KEGG:ath:AT5G50530`KEGG:ath:AT5G50640	GO:0016021^cellular_component^integral component of membrane`GO:0009536^cellular_component^plastid	.
MSTRG.238	MSTRG.238.1	Y5064_ARATH^Y5064_ARATH^Q:546-1934,H:58-516^73.707%ID^E:0^RecName: Full=CBS domain-containing protein CBSCBSPB5;^Eukaryota; Viridiplantae; Streptophyta; Embryophyta; Tracheophyta; Spermatophyta; Magnoliopsida; eudicotyledons; Gunneridae; Pentapetalae; rosids; malvids; Brassicales; Brassicaceae; Camelineae; Arabidopsis	MSTRG.238.1.p1	393-2033[+]	PF00571.28^CBS^CBS domain^63-109^E:2.3e-07`PF00571.28^CBS^CBS domain^123-167^E:6.5e-07`PF00571.28^CBS^CBS domain^232-277^E:0.0002`PF00571.28^CBS^CBS domain^291-344^E:1.1e-06`PF00564.24^PB1^PB1 domain^412-494^E:3.2e-14	COG0517^Catalyzes the conversion of inosine 5'-phosphate (IMP) to xanthosine 5'-phosphate (XMP), the first committed and rate- limiting step in the de novo synthesis of guanine nucleotides, and therefore plays an important role in the regulation of cell growth (By similarity)	KEGG:ath:AT5G50530`KEGG:ath:AT5G50640	GO:0016021^cellular_component^integral component of membrane`GO:0009536^cellular_component^plastid	GO:0005515^molecular_function^protein binding
MSTRG.238	MSTRG.238.1	Y5064_ARATH^Y5064_ARATH^Q:546-1934,H:58-516^73.707%ID^E:0^RecName: Full=CBS domain-containing protein CBSCBSPB5;^Eukaryota; Viridiplantae; Streptophyta; Embryophyta; Tracheophyta; Spermatophyta; Magnoliopsida; eudicotyledons; Gunneridae; Pentapetalae; rosids; malvids; Brassicales; Brassicaceae; Camelineae; Arabidopsis	MSTRG.238.1.p2	1258-614[-]	.	COG0517^Catalyzes the conversion of inosine 5'-phosphate (IMP) to xanthosine 5'-phosphate (XMP), the first committed and rate- limiting step in the de novo synthesis of guanine nucleotides, and therefore plays an important role in the regulation of cell growth (By similarity)	KEGG:ath:AT5G50530`KEGG:ath:AT5G50640	GO:0016021^cellular_component^integral component of membrane`GO:0009536^cellular_component^plastid	.
MSTRG.238	MSTRG.238.1	Y5064_ARATH^Y5064_ARATH^Q:546-1934,H:58-516^73.707%ID^E:0^RecName: Full=CBS domain-containing protein CBSCBSPB5;^Eukaryota; Viridiplantae; Streptophyta; Embryophyta; Tracheophyta; Spermatophyta; Magnoliopsida; eudicotyledons; Gunneridae; Pentapetalae; rosids; malvids; Brassicales; Brassicaceae; Camelineae; Arabidopsis	MSTRG.238.1.p3	2318-2004[-]	.	COG0517^Catalyzes the conversion of inosine 5'-phosphate (IMP) to xanthosine 5'-phosphate (XMP), the first committed and rate- limiting step in the de novo synthesis of guanine nucleotides, and therefore plays an important role in the regulation of cell growth (By similarity)	KEGG:ath:AT5G50530`KEGG:ath:AT5G50640	GO:0016021^cellular_component^integral component of membrane`GO:0009536^cellular_component^plastid	.
MSTRG.238	MSTRG.238.2	Y5064_ARATH^Y5064_ARATH^Q:441-1829,H:58-516^73.707%ID^E:0^RecName: Full=CBS domain-containing protein CBSCBSPB5;^Eukaryota; Viridiplantae; Streptophyta; Embryophyta; Tracheophyta; Spermatophyta; Magnoliopsida; eudicotyledons; Gunneridae; Pentapetalae; rosids; malvids; Brassicales; Brassicaceae; Camelineae; Arabidopsis	MSTRG.238.2.p1	288-1928[+]	PF00571.28^CBS^CBS domain^63-109^E:2.3e-07`PF00571.28^CBS^CBS domain^123-167^E:6.5e-07`PF00571.28^CBS^CBS domain^232-277^E:0.0002`PF00571.28^CBS^CBS domain^291-344^E:1.1e-06`PF00564.24^PB1^PB1 domain^412-494^E:3.2e-14	COG0517^Catalyzes the conversion of inosine 5'-phosphate (IMP) to xanthosine 5'-phosphate (XMP), the first committed and rate- limiting step in the de novo synthesis of guanine nucleotides, and therefore plays an important role in the regulation of cell growth (By similarity)	KEGG:ath:AT5G50530`KEGG:ath:AT5G50640	GO:0016021^cellular_component^integral component of membrane`GO:0009536^cellular_component^plastid	GO:0005515^molecular_function^protein binding
MSTRG.238	MSTRG.238.2	Y5064_ARATH^Y5064_ARATH^Q:441-1829,H:58-516^73.707%ID^E:0^RecName: Full=CBS domain-containing protein CBSCBSPB5;^Eukaryota; Viridiplantae; Streptophyta; Embryophyta; Tracheophyta; Spermatophyta; Magnoliopsida; eudicotyledons; Gunneridae; Pentapetalae; rosids; malvids; Brassicales; Brassicaceae; Camelineae; Arabidopsis	MSTRG.238.2.p2	1153-509[-]	.	COG0517^Catalyzes the conversion of inosine 5'-phosphate (IMP) to xanthosine 5'-phosphate (XMP), the first committed and rate- limiting step in the de novo synthesis of guanine nucleotides, and therefore plays an important role in the regulation of cell growth (By similarity)	KEGG:ath:AT5G50530`KEGG:ath:AT5G50640	GO:0016021^cellular_component^integral component of membrane`GO:0009536^cellular_component^plastid	.
MSTRG.238	MSTRG.238.2	Y5064_ARATH^Y5064_ARATH^Q:441-1829,H:58-516^73.707%ID^E:0^RecName: Full=CBS domain-containing protein CBSCBSPB5;^Eukaryota; Viridiplantae; Streptophyta; Embryophyta; Tracheophyta; Spermatophyta; Magnoliopsida; eudicotyledons; Gunneridae; Pentapetalae; rosids; malvids; Brassicales; Brassicaceae; Camelineae; Arabidopsis	MSTRG.238.2.p3	2213-1899[-]	.	COG0517^Catalyzes the conversion of inosine 5'-phosphate (IMP) to xanthosine 5'-phosphate (XMP), the first committed and rate- limiting step in the de novo synthesis of guanine nucleotides, and therefore plays an important role in the regulation of cell growth (By similarity)	KEGG:ath:AT5G50530`KEGG:ath:AT5G50640	GO:0016021^cellular_component^integral component of membrane`GO:0009536^cellular_component^plastid	.
MSTRG.238	MSTRG.238.4	Y5349_ARATH^Y5349_ARATH^Q:504-1337,H:36-276^67.143%ID^E:3.26e-153^RecName: Full=CBS domain-containing protein CBSCBSPB1;^Eukaryota; Viridiplantae; Streptophyta; Embryophyta; Tracheophyta; Spermatophyta; Magnoliopsida; eudicotyledons; Gunneridae; Pentapetalae; rosids; malvids; Brassicales; Brassicaceae; Camelineae; Arabidopsis`Y5349_ARATH^Y5349_ARATH^Q:1328-1999,H:269-487^69.333%ID^E:3.26e-153^Rec…	MSTRG.238.4.p1	1346-2158[+]	PF00571.28^CBS^CBS domain^15-68^E:4e-07`PF00564.24^PB1^PB1 domain^136-218^E:9.6e-15	COG0517^Catalyzes the conversion of inosine 5'-phosphate (IMP) to xanthosine 5'-phosphate (XMP), the first committed and rate- limiting step in the de novo synthesis of guanine nucleotides, and therefore plays an important role in the regulation of cell growth (By similarity)	KEGG:ath:AT5G63490	GO:0016021^cellular_component^integral component of membrane	GO:0005515^molecular_function^protein binding
MSTRG.238	MSTRG.238.4	Y5349_ARATH^Y5349_ARATH^Q:504-1337,H:36-276^67.143%ID^E:3.26e-153^RecName: Full=CBS domain-containing protein CBSCBSPB1;^Eukaryota; Viridiplantae; Streptophyta; Embryophyta; Tracheophyta; Spermatophyta; Magnoliopsida; eudicotyledons; Gunneridae; Pentapetalae; rosids; malvids; Brassicales; Brassicaceae; Camelineae; Arabidopsis`Y5349_ARATH^Y5349_ARATH^Q:1328-1999,H:269-487^69.333%ID^E:3.26e-153^Rec…	MSTRG.238.4.p2	387-1088[+]	PF00571.28^CBS^CBS domain^63-109^E:6.5e-08`PF00571.28^CBS^CBS domain^123-167^E:1.8e-07	COG0517^Catalyzes the conversion of inosine 5'-phosphate (IMP) to xanthosine 5'-phosphate (XMP), the first committed and rate- limiting step in the de novo synthesis of guanine nucleotides, and therefore plays an important role in the regulation of cell growth (By similarity)	KEGG:ath:AT5G63490	GO:0016021^cellular_component^integral component of membrane	.
MSTRG.238	MSTRG.238.4	Y5349_ARATH^Y5349_ARATH^Q:504-1337,H:36-276^67.143%ID^E:3.26e-153^RecName: Full=CBS domain-containing protein CBSCBSPB1;^Eukaryota; Viridiplantae; Streptophyta; Embryophyta; Tracheophyta; Spermatophyta; Magnoliopsida; eudicotyledons; Gunneridae; Pentapetalae; rosids; malvids; Brassicales; Brassicaceae; Camelineae; Arabidopsis`Y5349_ARATH^Y5349_ARATH^Q:1328-1999,H:269-487^69.333%ID^E:3.26e-153^Rec…	MSTRG.238.4.p3	1069-608[-]	.	COG0517^Catalyzes the conversion of inosine 5'-phosphate (IMP) to xanthosine 5'-phosphate (XMP), the first committed and rate- limiting step in the de novo synthesis of guanine nucleotides, and therefore plays an important role in the regulation of cell growth (By similarity)	KEGG:ath:AT5G63490	GO:0016021^cellular_component^integral component of membrane	.
MSTRG.238	MSTRG.238.4	Y5349_ARATH^Y5349_ARATH^Q:504-1337,H:36-276^67.143%ID^E:3.26e-153^RecName: Full=CBS domain-containing protein CBSCBSPB1;^Eukaryota; Viridiplantae; Streptophyta; Embryophyta; Tracheophyta; Spermatophyta; Magnoliopsida; eudicotyledons; Gunneridae; Pentapetalae; rosids; malvids; Brassicales; Brassicaceae; Camelineae; Arabidopsis`Y5349_ARATH^Y5349_ARATH^Q:1328-1999,H:269-487^69.333%ID^E:3.26e-153^Rec…	MSTRG.238.4.p4	2443-2129[-]	.	COG0517^Catalyzes the conversion of inosine 5'-phosphate (IMP) to xanthosine 5'-phosphate (XMP), the first committed and rate- limiting step in the de novo synthesis of guanine nucleotides, and therefore plays an important role in the regulation of cell growth (By similarity)	KEGG:ath:AT5G63490	GO:0016021^cellular_component^integral component of membrane	.
MSTRG.83	MSTRG.83.1	.	MSTRG.83.1.p1	361-879[+]	.	.	.	.	.
MSTRG.83	MSTRG.83.1	.	MSTRG.83.1.p2	702-310[-]	.	.	.	.	.
MSTRG.50	MSTRG.50.1	.	.	.	.	.	.	.	.
MSTRG.179	MSTRG.179.1	.	MSTRG.179.1.p1	438-1[-]	PF05699.14^Dimer_Tnp_hAT^hAT family C-terminal dimerisation region^85-146^E:2.8e-22	.	.	.	GO:0046983^molecular_function^protein dimerization activity
MSTRG.81	MSTRG.81.3	JOKA2_SOLTU^JOKA2_SOLTU^Q:1608-3029,H:401-861^56.846%ID^E:5.99e-161^RecName: Full=Protein JOKA2 {ECO:0000303|PubMed:26765567};^Eukaryota; Viridiplantae; Streptophyta; Embryophyta; Tracheophyta; Spermatophyta; Magnoliopsida; eudicotyledons; Gunneridae; Pentapetalae; asterids; lamiids; Solanales; Solanaceae; Solanoideae; Solaneae; Solanum`JOKA2_SOLTU^JOKA2_SOLTU^Q:510-1061,H:11-208^43.939%ID^E:1.94…	MSTRG.81.3.p1	639-3038[+]	PF00569.17^ZZ^Zinc finger, ZZ type^366-401^E:1.1e-07`PF16158.5^N_BRCA1_IG^Ig-like domain from next to BRCA1 gene^461-562^E:4.9e-30	ENOG411245W^ubiquitin-associated (UBA) TS-N domain-containing protein octicosapeptide Phox Bemp1 (PB1) domain-containing protein	KEGG:sot:102582603`KO:K17987	GO:0005776^cellular_component^autophagosome`GO:0031410^cellular_component^cytoplasmic vesicle`GO:0008270^molecular_function^zinc ion binding`GO:0006914^biological_process^autophagy`GO:0006952^biological_process^defense response`GO:0015031^biological_process^protein transport	GO:0008270^molecular_function^zinc ion binding
MSTRG.81	MSTRG.81.3	JOKA2_SOLTU^JOKA2_SOLTU^Q:1608-3029,H:401-861^56.846%ID^E:5.99e-161^RecName: Full=Protein JOKA2 {ECO:0000303|PubMed:26765567};^Eukaryota; Viridiplantae; Streptophyta; Embryophyta; Tracheophyta; Spermatophyta; Magnoliopsida; eudicotyledons; Gunneridae; Pentapetalae; asterids; lamiids; Solanales; Solanaceae; Solanoideae; Solaneae; Solanum`JOKA2_SOLTU^JOKA2_SOLTU^Q:510-1061,H:11-208^43.939%ID^E:1.94…	MSTRG.81.3.p2	940-374[-]	.	ENOG411245W^ubiquitin-associated (UBA) TS-N domain-containing protein octicosapeptide Phox Bemp1 (PB1) domain-containing protein	KEGG:sot:102582603`KO:K17987	GO:0005776^cellular_component^autophagosome`GO:0031410^cellular_component^cytoplasmic vesicle`GO:0008270^molecular_function^zinc ion binding`GO:0006914^biological_process^autophagy`GO:0006952^biological_process^defense response`GO:0015031^biological_process^protein transport	.
MSTRG.81	MSTRG.81.2	JOKA2_SOLTU^JOKA2_SOLTU^Q:1454-2875,H:401-861^56.846%ID^E:2.03e-161^RecName: Full=Protein JOKA2 {ECO:0000303|PubMed:26765567};^Eukaryota; Viridiplantae; Streptophyta; Embryophyta; Tracheophyta; Spermatophyta; Magnoliopsida; eudicotyledons; Gunneridae; Pentapetalae; asterids; lamiids; Solanales; Solanaceae; Solanoideae; Solaneae; Solanum`JOKA2_SOLTU^JOKA2_SOLTU^Q:326-907,H:1-208^45.192%ID^E:8.77e-…	MSTRG.81.2.p1	332-2884[+]	PF00564.24^PB1^PB1 domain^5-86^E:1.7e-10`PF00569.17^ZZ^Zinc finger, ZZ type^417-452^E:1.1e-07`PF16158.5^N_BRCA1_IG^Ig-like domain from next to BRCA1 gene^512-613^E:5.4e-30	ENOG411245W^ubiquitin-associated (UBA) TS-N domain-containing protein octicosapeptide Phox Bemp1 (PB1) domain-containing protein	KEGG:sot:102582603`KO:K17987	GO:0005776^cellular_component^autophagosome`GO:0031410^cellular_component^cytoplasmic vesicle`GO:0008270^molecular_function^zinc ion binding`GO:0006914^biological_process^autophagy`GO:0006952^biological_process^defense response`GO:0015031^biological_process^protein transport	GO:0005515^molecular_function^protein binding`GO:0008270^molecular_function^zinc ion binding
MSTRG.81	MSTRG.81.2	JOKA2_SOLTU^JOKA2_SOLTU^Q:1454-2875,H:401-861^56.846%ID^E:2.03e-161^RecName: Full=Protein JOKA2 {ECO:0000303|PubMed:26765567};^Eukaryota; Viridiplantae; Streptophyta; Embryophyta; Tracheophyta; Spermatophyta; Magnoliopsida; eudicotyledons; Gunneridae; Pentapetalae; asterids; lamiids; Solanales; Solanaceae; Solanoideae; Solaneae; Solanum`JOKA2_SOLTU^JOKA2_SOLTU^Q:326-907,H:1-208^45.192%ID^E:8.77e-…	MSTRG.81.2.p2	786-307[-]	.	ENOG411245W^ubiquitin-associated (UBA) TS-N domain-containing protein octicosapeptide Phox Bemp1 (PB1) domain-containing protein	KEGG:sot:102582603`KO:K17987	GO:0005776^cellular_component^autophagosome`GO:0031410^cellular_component^cytoplasmic vesicle`GO:0008270^molecular_function^zinc ion binding`GO:0006914^biological_process^autophagy`GO:0006952^biological_process^defense response`GO:0015031^biological_process^protein transport	.
MSTRG.81	MSTRG.81.1	JOKA2_SOLTU^JOKA2_SOLTU^Q:1641-3062,H:401-861^56.846%ID^E:6.25e-161^RecName: Full=Protein JOKA2 {ECO:0000303|PubMed:26765567};^Eukaryota; Viridiplantae; Streptophyta; Embryophyta; Tracheophyta; Spermatophyta; Magnoliopsida; eudicotyledons; Gunneridae; Pentapetalae; asterids; lamiids; Solanales; Solanaceae; Solanoideae; Solaneae; Solanum`JOKA2_SOLTU^JOKA2_SOLTU^Q:513-1094,H:1-208^45.192%ID^E:9.42e…	MSTRG.81.1.p1	519-3071[+]	PF00564.24^PB1^PB1 domain^5-86^E:1.7e-10`PF00569.17^ZZ^Zinc finger, ZZ type^417-452^E:1.1e-07`PF16158.5^N_BRCA1_IG^Ig-like domain from next to BRCA1 gene^512-613^E:5.4e-30	ENOG411245W^ubiquitin-associated (UBA) TS-N domain-containing protein octicosapeptide Phox Bemp1 (PB1) domain-containing protein	KEGG:sot:102582603`KO:K17987	GO:0005776^cellular_component^autophagosome`GO:0031410^cellular_component^cytoplasmic vesicle`GO:0008270^molecular_function^zinc ion binding`GO:0006914^biological_process^autophagy`GO:0006952^biological_process^defense response`GO:0015031^biological_process^protein transport	GO:0005515^molecular_function^protein binding`GO:0008270^molecular_function^zinc ion binding
MSTRG.81	MSTRG.81.1	JOKA2_SOLTU^JOKA2_SOLTU^Q:1641-3062,H:401-861^56.846%ID^E:6.25e-161^RecName: Full=Protein JOKA2 {ECO:0000303|PubMed:26765567};^Eukaryota; Viridiplantae; Streptophyta; Embryophyta; Tracheophyta; Spermatophyta; Magnoliopsida; eudicotyledons; Gunneridae; Pentapetalae; asterids; lamiids; Solanales; Solanaceae; Solanoideae; Solaneae; Solanum`JOKA2_SOLTU^JOKA2_SOLTU^Q:513-1094,H:1-208^45.192%ID^E:9.42e…	MSTRG.81.1.p2	973-494[-]	.	ENOG411245W^ubiquitin-associated (UBA) TS-N domain-containing protein octicosapeptide Phox Bemp1 (PB1) domain-containing protein	KEGG:sot:102582603`KO:K17987	GO:0005776^cellular_component^autophagosome`GO:0031410^cellular_component^cytoplasmic vesicle`GO:0008270^molecular_function^zinc ion binding`GO:0006914^biological_process^autophagy`GO:0006952^biological_process^defense response`GO:0015031^biological_process^protein transport	.
MSTRG.81	MSTRG.81.4	.	.	.	.	.	.	.	.
MSTRG.218	MSTRG.218.1	RS25_SOLLC^RS25_SOLLC^Q:272-487,H:37-108^86.111%ID^E:9.11e-37^RecName: Full=40S ribosomal protein S25;^Eukaryota; Viridiplantae; Streptophyta; Embryophyta; Tracheophyta; Spermatophyta; Magnoliopsida; eudicotyledons; Gunneridae; Pentapetalae; asterids; lamiids; Solanales; Solanaceae; Solanoideae; Solaneae; Solanum; Lycopersicon	MSTRG.218.1.p1	164-490[+]	PF03297.15^Ribosomal_S25^S25 ribosomal protein^12-105^E:6.8e-42	COG4901^Ribosomal protein S25	KEGG:sly:544096`KO:K02975	GO:0022627^cellular_component^cytosolic small ribosomal subunit`GO:0003735^molecular_function^structural constituent of ribosome	.
MSTRG.102	MSTRG.102.2	C71A8_MENPI^C71A8_MENPI^Q:537-4,H:304-481^62.921%ID^E:2.93e-81^RecName: Full=Cytochrome P450 71A8;^Eukaryota; Viridiplantae; Streptophyta; Embryophyta; Tracheophyta; Spermatophyta; Magnoliopsida; eudicotyledons; Gunneridae; Pentapetalae; asterids; lamiids; Lamiales; Lamiaceae; Nepetoideae; Mentheae; Mentha	MSTRG.102.2.p1	567-1[-]	PF00067.22^p450^Cytochrome P450^9-184^E:7.1e-65	.	.	GO:0016021^cellular_component^integral component of membrane`GO:0020037^molecular_function^heme binding`GO:0005506^molecular_function^iron ion binding`GO:0004497^molecular_function^monooxygenase activity`GO:0016705^molecular_function^oxidoreductase activity, acting on paired donors, with incorporation or reduction of molecular oxygen	GO:0005506^molecular_function^iron ion binding`GO:0016705^molecular_function^oxidoreductase activity, acting on paired donors, with incorporation or reduction of molecular oxygen`GO:0020037^molecular_function^heme binding`GO:0055114^biological_process^oxidation-reduction process
MSTRG.102	MSTRG.102.1	C71A8_MENPI^C71A8_MENPI^Q:537-4,H:304-481^62.921%ID^E:7.32e-76^RecName: Full=Cytochrome P450 71A8;^Eukaryota; Viridiplantae; Streptophyta; Embryophyta; Tracheophyta; Spermatophyta; Magnoliopsida; eudicotyledons; Gunneridae; Pentapetalae; asterids; lamiids; Lamiales; Lamiaceae; Nepetoideae; Mentheae; Mentha`C71A8_MENPI^C71A8_MENPI^Q:1772-840,H:8-303^46.203%ID^E:1.24e-68^RecName: Full=Cytochrome P4…	MSTRG.102.1.p1	1550-807[-]	PF00067.22^p450^Cytochrome P450^3-237^E:9.4e-20	.	.	GO:0016021^cellular_component^integral component of membrane`GO:0020037^molecular_function^heme binding`GO:0005506^molecular_function^iron ion binding`GO:0004497^molecular_function^monooxygenase activity`GO:0016705^molecular_function^oxidoreductase activity, acting on paired donors, with incorporation or reduction of molecular oxygen	GO:0005506^molecular_function^iron ion binding`GO:0016705^molecular_function^oxidoreductase activity, acting on paired donors, with incorporation or reduction of molecular oxygen`GO:0020037^molecular_function^heme binding`GO:0055114^biological_process^oxidation-reduction process
MSTRG.102	MSTRG.102.1	C71A8_MENPI^C71A8_MENPI^Q:537-4,H:304-481^62.921%ID^E:7.32e-76^RecName: Full=Cytochrome P450 71A8;^Eukaryota; Viridiplantae; Streptophyta; Embryophyta; Tracheophyta; Spermatophyta; Magnoliopsida; eudicotyledons; Gunneridae; Pentapetalae; asterids; lamiids; Lamiales; Lamiaceae; Nepetoideae; Mentheae; Mentha`C71A8_MENPI^C71A8_MENPI^Q:1772-840,H:8-303^46.203%ID^E:1.24e-68^RecName: Full=Cytochrome P4…	MSTRG.102.1.p2	486-1[-]	PF00067.22^p450^Cytochrome P450^3-157^E:2.1e-58	.	.	GO:0016021^cellular_component^integral component of membrane`GO:0020037^molecular_function^heme binding`GO:0005506^molecular_function^iron ion binding`GO:0004497^molecular_function^monooxygenase activity`GO:0016705^molecular_function^oxidoreductase activity, acting on paired donors, with incorporation or reduction of molecular oxygen	GO:0005506^molecular_function^iron ion binding`GO:0016705^molecular_function^oxidoreductase activity, acting on paired donors, with incorporation or reduction of molecular oxygen`GO:0020037^molecular_function^heme binding`GO:0055114^biological_process^oxidation-reduction process
MSTRG.102	MSTRG.102.3	C71A8_MENPI^C71A8_MENPI^Q:537-1,H:304-482^63.128%ID^E:8.39e-82^RecName: Full=Cytochrome P450 71A8;^Eukaryota; Viridiplantae; Streptophyta; Embryophyta; Tracheophyta; Spermatophyta; Magnoliopsida; eudicotyledons; Gunneridae; Pentapetalae; asterids; lamiids; Lamiales; Lamiaceae; Nepetoideae; Mentheae; Mentha	MSTRG.102.3.p1	552-1[-]	PF00067.22^p450^Cytochrome P450^4-179^E:1.5e-64	.	.	GO:0016021^cellular_component^integral component of membrane`GO:0020037^molecular_function^heme binding`GO:0005506^molecular_function^iron ion binding`GO:0004497^molecular_function^monooxygenase activity`GO:0016705^molecular_function^oxidoreductase activity, acting on paired donors, with incorporation or reduction of molecular oxygen	GO:0005506^molecular_function^iron ion binding`GO:0016705^molecular_function^oxidoreductase activity, acting on paired donors, with incorporation or reduction of molecular oxygen`GO:0020037^molecular_function^heme binding`GO:0055114^biological_process^oxidation-reduction process
MSTRG.226	MSTRG.226.1	MSK3_MEDSA^MSK3_MEDSA^Q:296-442,H:291-339^83.673%ID^E:7.17e-21^RecName: Full=Glycogen synthase kinase-3 homolog MsK-3;^Eukaryota; Viridiplantae; Streptophyta; Embryophyta; Tracheophyta; Spermatophyta; Magnoliopsida; eudicotyledons; Gunneridae; Pentapetalae; rosids; fabids; Fabales; Fabaceae; Papilionoideae; 50 kb inversion clade; NPAAA clade; Hologalegina; IRL clade; Trifolieae; Medicago	.	.	.	.	.	GO:0005524^molecular_function^ATP binding`GO:0004674^molecular_function^protein serine/threonine kinase activity	.
MSTRG.137	MSTRG.137.1	NLTP1_PRUDU^NLTP1_PRUDU^Q:58-417,H:3-116^39.167%ID^E:1.28e-25^RecName: Full=Non-specific lipid-transfer protein 1;^Eukaryota; Viridiplantae; Streptophyta; Embryophyta; Tracheophyta; Spermatophyta; Magnoliopsida; eudicotyledons; Gunneridae; Pentapetalae; rosids; fabids; Rosales; Rosaceae; Amygdaloideae; Amygdaleae; Prunus	MSTRG.137.1.p1	1-423[+]	PF00234.22^Tryp_alpha_amyl^Protease inhibitor/seed storage/LTP family^55-134^E:5.8e-06	.	.	GO:0008289^molecular_function^lipid binding`GO:0006869^biological_process^lipid transport	.
MSTRG.174	MSTRG.174.1	RNHX1_ARATH^RNHX1_ARATH^Q:1866-2783,H:2-307^30.696%ID^E:3.53e-33^RecName: Full=Putative ribonuclease H protein At1g65750;^Eukaryota; Viridiplantae; Streptophyta; Embryophyta; Tracheophyta; Spermatophyta; Magnoliopsida; eudicotyledons; Gunneridae; Pentapetalae; rosids; malvids; Brassicales; Brassicaceae; Camelineae; Arabidopsis`RNHX1_ARATH^RNHX1_ARATH^Q:2842-2985,H:329-376^22.917%ID^E:3.53e-33^Rec…	MSTRG.174.1.p1	236-856[+]	PF14111.6^DUF4283^Domain of unknown function (DUF4283)^31-163^E:3.7e-19`PF14392.6^zf-CCHC_4^Zinc knuckle^182-206^E:3.8e-11	.	.	GO:0046872^molecular_function^metal ion binding`GO:0003676^molecular_function^nucleic acid binding`GO:0004523^molecular_function^RNA-DNA hybrid ribonuclease activity	.
MSTRG.174	MSTRG.174.1	RNHX1_ARATH^RNHX1_ARATH^Q:1866-2783,H:2-307^30.696%ID^E:3.53e-33^RecName: Full=Putative ribonuclease H protein At1g65750;^Eukaryota; Viridiplantae; Streptophyta; Embryophyta; Tracheophyta; Spermatophyta; Magnoliopsida; eudicotyledons; Gunneridae; Pentapetalae; rosids; malvids; Brassicales; Brassicaceae; Camelineae; Arabidopsis`RNHX1_ARATH^RNHX1_ARATH^Q:2842-2985,H:329-376^22.917%ID^E:3.53e-33^Rec…	MSTRG.174.1.p2	807-1361[+]	.	.	.	GO:0046872^molecular_function^metal ion binding`GO:0003676^molecular_function^nucleic acid binding`GO:0004523^molecular_function^RNA-DNA hybrid ribonuclease activity	.
MSTRG.174	MSTRG.174.1	RNHX1_ARATH^RNHX1_ARATH^Q:1866-2783,H:2-307^30.696%ID^E:3.53e-33^RecName: Full=Putative ribonuclease H protein At1g65750;^Eukaryota; Viridiplantae; Streptophyta; Embryophyta; Tracheophyta; Spermatophyta; Magnoliopsida; eudicotyledons; Gunneridae; Pentapetalae; rosids; malvids; Brassicales; Brassicaceae; Camelineae; Arabidopsis`RNHX1_ARATH^RNHX1_ARATH^Q:2842-2985,H:329-376^22.917%ID^E:3.53e-33^Rec…	MSTRG.174.1.p3	1255-1764[+]	PF00078.27^RVT_1^Reverse transcriptase (RNA-dependent DNA polymerase)^5-169^E:6.8e-27	.	.	GO:0046872^molecular_function^metal ion binding`GO:0003676^molecular_function^nucleic acid binding`GO:0004523^molecular_function^RNA-DNA hybrid ribonuclease activity	.
MSTRG.174	MSTRG.174.1	RNHX1_ARATH^RNHX1_ARATH^Q:1866-2783,H:2-307^30.696%ID^E:3.53e-33^RecName: Full=Putative ribonuclease H protein At1g65750;^Eukaryota; Viridiplantae; Streptophyta; Embryophyta; Tracheophyta; Spermatophyta; Magnoliopsida; eudicotyledons; Gunneridae; Pentapetalae; rosids; malvids; Brassicales; Brassicaceae; Camelineae; Arabidopsis`RNHX1_ARATH^RNHX1_ARATH^Q:2842-2985,H:329-376^22.917%ID^E:3.53e-33^Rec…	MSTRG.174.1.p4	990-580[-]	.	.	.	GO:0046872^molecular_function^metal ion binding`GO:0003676^molecular_function^nucleic acid binding`GO:0004523^molecular_function^RNA-DNA hybrid ribonuclease activity	.
MSTRG.174	MSTRG.174.1	RNHX1_ARATH^RNHX1_ARATH^Q:1866-2783,H:2-307^30.696%ID^E:3.53e-33^RecName: Full=Putative ribonuclease H protein At1g65750;^Eukaryota; Viridiplantae; Streptophyta; Embryophyta; Tracheophyta; Spermatophyta; Magnoliopsida; eudicotyledons; Gunneridae; Pentapetalae; rosids; malvids; Brassicales; Brassicaceae; Camelineae; Arabidopsis`RNHX1_ARATH^RNHX1_ARATH^Q:2842-2985,H:329-376^22.917%ID^E:3.53e-33^Rec…	MSTRG.174.1.p5	1740-2105[+]	.	.	.	GO:0046872^molecular_function^metal ion binding`GO:0003676^molecular_function^nucleic acid binding`GO:0004523^molecular_function^RNA-DNA hybrid ribonuclease activity	.
MSTRG.222	MSTRG.222.1	HSD1B_ARATH^HSD1B_ARATH^Q:42-1088,H:1-349^59.599%ID^E:4.37e-131^RecName: Full=11-beta-hydroxysteroid dehydrogenase 1B;^Eukaryota; Viridiplantae; Streptophyta; Embryophyta; Tracheophyta; Spermatophyta; Magnoliopsida; eudicotyledons; Gunneridae; Pentapetalae; rosids; malvids; Brassicales; Brassicaceae; Camelineae; Arabidopsis	MSTRG.222.1.p1	3-1091[+]	PF00106.25^adh_short^short chain dehydrogenase^61-249^E:5.5e-47`PF08659.10^KR^KR domain^63-224^E:3.5e-14`PF13561.6^adh_short_C2^Enoyl-(Acyl carrier protein) reductase^67-279^E:1.2e-35	COG1028^Dehydrogenase reductase	KEGG:ath:AT5G50600`KEGG:ath:AT5G50700`KO:K22418	GO:0016021^cellular_component^integral component of membrane`GO:0005811^cellular_component^lipid droplet`GO:0070524^molecular_function^11-beta-hydroxysteroid dehydrogenase (NADP+) activity`GO:0006694^biological_process^steroid biosynthetic process	.
MSTRG.106	MSTRG.106.1	C71A8_MENPI^C71A8_MENPI^Q:116-1558,H:25-485^53.623%ID^E:1.6e-166^RecName: Full=Cytochrome P450 71A8;^Eukaryota; Viridiplantae; Streptophyta; Embryophyta; Tracheophyta; Spermatophyta; Magnoliopsida; eudicotyledons; Gunneridae; Pentapetalae; asterids; lamiids; Lamiales; Lamiaceae; Nepetoideae; Mentheae; Mentha	MSTRG.106.1.p1	89-1561[+]	PF00067.22^p450^Cytochrome P450^34-485^E:6.1e-103	.	.	GO:0016021^cellular_component^integral component of membrane`GO:0020037^molecular_function^heme binding`GO:0005506^molecular_function^iron ion binding`GO:0004497^molecular_function^monooxygenase activity`GO:0016705^molecular_function^oxidoreductase activity, acting on paired donors, with incorporation or reduction of molecular oxygen	GO:0005506^molecular_function^iron ion binding`GO:0016705^molecular_function^oxidoreductase activity, acting on paired donors, with incorporation or reduction of molecular oxygen`GO:0020037^molecular_function^heme binding`GO:0055114^biological_process^oxidation-reduction process
MSTRG.91	MSTRG.91.1	NEC1_NICLS^NEC1_NICLS^Q:61-708,H:8-227^68.182%ID^E:3.34e-103^RecName: Full=Nectarin-1;^Eukaryota; Viridiplantae; Streptophyta; Embryophyta; Tracheophyta; Spermatophyta; Magnoliopsida; eudicotyledons; Gunneridae; Pentapetalae; asterids; lamiids; Solanales; Solanaceae; Nicotianoideae; Nicotianeae; Nicotiana	MSTRG.91.1.p1	52-711[+]	PF00190.22^Cupin_1^Cupin^62-208^E:1.7e-46`PF07883.11^Cupin_2^Cupin domain^98-169^E:1.6e-11	.	.	GO:0048046^cellular_component^apoplast`GO:0030145^molecular_function^manganese ion binding`GO:0045735^molecular_function^nutrient reservoir activity`GO:0004784^molecular_function^superoxide dismutase activity	GO:0045735^molecular_function^nutrient reservoir activity
MSTRG.213	MSTRG.213.2	PTA10_ARATH^PTA10_ARATH^Q:74-946,H:372-664^71.672%ID^E:5.26e-125^RecName: Full=Protein PLASTID TRANSCRIPTIONALLY ACTIVE 10 {ECO:0000303|PubMed:16326926};^Eukaryota; Viridiplantae; Streptophyta; Embryophyta; Tracheophyta; Spermatophyta; Magnoliopsida; eudicotyledons; Gunneridae; Pentapetalae; rosids; malvids; Brassicales; Brassicaceae; Camelineae; Arabidopsis	MSTRG.213.2.p1	197-985[+]	.	ENOG410XTWN^NA	KEGG:ath:AT3G48500	GO:0009507^cellular_component^chloroplast`GO:0042644^cellular_component^chloroplast nucleoid`GO:0009570^cellular_component^chloroplast stroma`GO:0005829^cellular_component^cytosol`GO:0009508^cellular_component^plastid chromosome`GO:0003676^molecular_function^nucleic acid binding	.
MSTRG.213	MSTRG.213.2	PTA10_ARATH^PTA10_ARATH^Q:74-946,H:372-664^71.672%ID^E:5.26e-125^RecName: Full=Protein PLASTID TRANSCRIPTIONALLY ACTIVE 10 {ECO:0000303|PubMed:16326926};^Eukaryota; Viridiplantae; Streptophyta; Embryophyta; Tracheophyta; Spermatophyta; Magnoliopsida; eudicotyledons; Gunneridae; Pentapetalae; rosids; malvids; Brassicales; Brassicaceae; Camelineae; Arabidopsis	MSTRG.213.2.p2	1111-788[-]	.	ENOG410XTWN^NA	KEGG:ath:AT3G48500	GO:0009507^cellular_component^chloroplast`GO:0042644^cellular_component^chloroplast nucleoid`GO:0009570^cellular_component^chloroplast stroma`GO:0005829^cellular_component^cytosol`GO:0009508^cellular_component^plastid chromosome`GO:0003676^molecular_function^nucleic acid binding	.
MSTRG.213	MSTRG.213.1	PTA10_ARATH^PTA10_ARATH^Q:81-1970,H:32-664^72.283%ID^E:0^RecName: Full=Protein PLASTID TRANSCRIPTIONALLY ACTIVE 10 {ECO:0000303|PubMed:16326926};^Eukaryota; Viridiplantae; Streptophyta; Embryophyta; Tracheophyta; Spermatophyta; Magnoliopsida; eudicotyledons; Gunneridae; Pentapetalae; rosids; malvids; Brassicales; Brassicaceae; Camelineae; Arabidopsis	MSTRG.213.1.p1	3-2009[+]	.	ENOG410XTWN^NA	KEGG:ath:AT3G48500	GO:0009507^cellular_component^chloroplast`GO:0042644^cellular_component^chloroplast nucleoid`GO:0009570^cellular_component^chloroplast stroma`GO:0005829^cellular_component^cytosol`GO:0009508^cellular_component^plastid chromosome`GO:0003676^molecular_function^nucleic acid binding	.
MSTRG.213	MSTRG.213.1	PTA10_ARATH^PTA10_ARATH^Q:81-1970,H:32-664^72.283%ID^E:0^RecName: Full=Protein PLASTID TRANSCRIPTIONALLY ACTIVE 10 {ECO:0000303|PubMed:16326926};^Eukaryota; Viridiplantae; Streptophyta; Embryophyta; Tracheophyta; Spermatophyta; Magnoliopsida; eudicotyledons; Gunneridae; Pentapetalae; rosids; malvids; Brassicales; Brassicaceae; Camelineae; Arabidopsis	MSTRG.213.1.p2	566-3[-]	.	ENOG410XTWN^NA	KEGG:ath:AT3G48500	GO:0009507^cellular_component^chloroplast`GO:0042644^cellular_component^chloroplast nucleoid`GO:0009570^cellular_component^chloroplast stroma`GO:0005829^cellular_component^cytosol`GO:0009508^cellular_component^plastid chromosome`GO:0003676^molecular_function^nucleic acid binding	.
MSTRG.213	MSTRG.213.1	PTA10_ARATH^PTA10_ARATH^Q:81-1970,H:32-664^72.283%ID^E:0^RecName: Full=Protein PLASTID TRANSCRIPTIONALLY ACTIVE 10 {ECO:0000303|PubMed:16326926};^Eukaryota; Viridiplantae; Streptophyta; Embryophyta; Tracheophyta; Spermatophyta; Magnoliopsida; eudicotyledons; Gunneridae; Pentapetalae; rosids; malvids; Brassicales; Brassicaceae; Camelineae; Arabidopsis	MSTRG.213.1.p3	1067-606[-]	.	ENOG410XTWN^NA	KEGG:ath:AT3G48500	GO:0009507^cellular_component^chloroplast`GO:0042644^cellular_component^chloroplast nucleoid`GO:0009570^cellular_component^chloroplast stroma`GO:0005829^cellular_component^cytosol`GO:0009508^cellular_component^plastid chromosome`GO:0003676^molecular_function^nucleic acid binding	.
MSTRG.213	MSTRG.213.1	PTA10_ARATH^PTA10_ARATH^Q:81-1970,H:32-664^72.283%ID^E:0^RecName: Full=Protein PLASTID TRANSCRIPTIONALLY ACTIVE 10 {ECO:0000303|PubMed:16326926};^Eukaryota; Viridiplantae; Streptophyta; Embryophyta; Tracheophyta; Spermatophyta; Magnoliopsida; eudicotyledons; Gunneridae; Pentapetalae; rosids; malvids; Brassicales; Brassicaceae; Camelineae; Arabidopsis	MSTRG.213.1.p4	2135-1812[-]	.	ENOG410XTWN^NA	KEGG:ath:AT3G48500	GO:0009507^cellular_component^chloroplast`GO:0042644^cellular_component^chloroplast nucleoid`GO:0009570^cellular_component^chloroplast stroma`GO:0005829^cellular_component^cytosol`GO:0009508^cellular_component^plastid chromosome`GO:0003676^molecular_function^nucleic acid binding	.
MSTRG.79	MSTRG.79.1	DTX16_ARATH^DTX16_ARATH^Q:3-794,H:208-471^57.197%ID^E:8.81e-80^RecName: Full=Protein DETOXIFICATION 16 {ECO:0000303|PubMed:11739388};^Eukaryota; Viridiplantae; Streptophyta; Embryophyta; Tracheophyta; Spermatophyta; Magnoliopsida; eudicotyledons; Gunneridae; Pentapetalae; rosids; malvids; Brassicales; Brassicaceae; Camelineae; Arabidopsis	MSTRG.79.1.p1	3-818[+]	PF01554.18^MatE^MatE^50-213^E:1.1e-29	COG0534^Mate efflux family protein	KEGG:ath:AT5G52450`KO:K03327	GO:0016021^cellular_component^integral component of membrane`GO:0016020^cellular_component^membrane`GO:0009536^cellular_component^plastid`GO:0005774^cellular_component^vacuolar membrane`GO:0015297^molecular_function^antiporter activity`GO:0022857^molecular_function^transmembrane transporter activity`GO:0042910^molecular_function^xenobiotic transmembrane transporter activity`GO:0009624^biological_…	GO:0015297^molecular_function^antiporter activity`GO:0006855^biological_process^drug transmembrane transport`GO:0055085^biological_process^transmembrane transport`GO:0016020^cellular_component^membrane
MSTRG.160	MSTRG.160.3	UFSP_ARATH^UFSP_ARATH^Q:1697-2413,H:407-645^82.845%ID^E:1.48e-127^RecName: Full=Probable Ufm1-specific protease;^Eukaryota; Viridiplantae; Streptophyta; Embryophyta; Tracheophyta; Spermatophyta; Magnoliopsida; eudicotyledons; Gunneridae; Pentapetalae; rosids; malvids; Brassicales; Brassicaceae; Camelineae; Arabidopsis`UFSP_ARATH^UFSP_ARATH^Q:144-842,H:6-224^42.918%ID^E:2.38e-50^RecName: Full=Prob…	MSTRG.160.3.p1	1475-2416[+]	PF07910.13^Peptidase_C78^Peptidase family C78^116-305^E:8.9e-52	ENOG410XTJE^ufm1-specific peptidase	KEGG:ath:AT3G48380`KO:K01376	GO:0008234^molecular_function^cysteine-type peptidase activity	.
MSTRG.160	MSTRG.160.3	UFSP_ARATH^UFSP_ARATH^Q:1697-2413,H:407-645^82.845%ID^E:1.48e-127^RecName: Full=Probable Ufm1-specific protease;^Eukaryota; Viridiplantae; Streptophyta; Embryophyta; Tracheophyta; Spermatophyta; Magnoliopsida; eudicotyledons; Gunneridae; Pentapetalae; rosids; malvids; Brassicales; Brassicaceae; Camelineae; Arabidopsis`UFSP_ARATH^UFSP_ARATH^Q:144-842,H:6-224^42.918%ID^E:2.38e-50^RecName: Full=Prob…	MSTRG.160.3.p2	129-965[+]	.	ENOG410XTJE^ufm1-specific peptidase	KEGG:ath:AT3G48380`KO:K01376	GO:0008234^molecular_function^cysteine-type peptidase activity	.
MSTRG.160	MSTRG.160.1	UFSP_ARATH^UFSP_ARATH^Q:236-2185,H:6-645^60.398%ID^E:0^RecName: Full=Probable Ufm1-specific protease;^Eukaryota; Viridiplantae; Streptophyta; Embryophyta; Tracheophyta; Spermatophyta; Magnoliopsida; eudicotyledons; Gunneridae; Pentapetalae; rosids; malvids; Brassicales; Brassicaceae; Camelineae; Arabidopsis	MSTRG.160.1.p1	221-2188[+]	PF07910.13^Peptidase_C78^Peptidase family C78^458-647^E:4.9e-51	ENOG410XTJE^ufm1-specific peptidase	KEGG:ath:AT3G48380`KO:K01376	GO:0008234^molecular_function^cysteine-type peptidase activity	.
MSTRG.160	MSTRG.160.2	UFSP_ARATH^UFSP_ARATH^Q:1674-2390,H:407-645^82.845%ID^E:1.09e-127^RecName: Full=Probable Ufm1-specific protease;^Eukaryota; Viridiplantae; Streptophyta; Embryophyta; Tracheophyta; Spermatophyta; Magnoliopsida; eudicotyledons; Gunneridae; Pentapetalae; rosids; malvids; Brassicales; Brassicaceae; Camelineae; Arabidopsis`UFSP_ARATH^UFSP_ARATH^Q:236-1405,H:6-385^45.431%ID^E:1.19e-80^RecName: Full=Pro…	MSTRG.160.2.p1	221-1414[+]	.	ENOG410XTJE^ufm1-specific peptidase	KEGG:ath:AT3G48380`KO:K01376	GO:0008234^molecular_function^cysteine-type peptidase activity	.
MSTRG.160	MSTRG.160.2	UFSP_ARATH^UFSP_ARATH^Q:1674-2390,H:407-645^82.845%ID^E:1.09e-127^RecName: Full=Probable Ufm1-specific protease;^Eukaryota; Viridiplantae; Streptophyta; Embryophyta; Tracheophyta; Spermatophyta; Magnoliopsida; eudicotyledons; Gunneridae; Pentapetalae; rosids; malvids; Brassicales; Brassicaceae; Camelineae; Arabidopsis`UFSP_ARATH^UFSP_ARATH^Q:236-1405,H:6-385^45.431%ID^E:1.19e-80^RecName: Full=Pro…	MSTRG.160.2.p2	1452-2393[+]	PF07910.13^Peptidase_C78^Peptidase family C78^116-305^E:8.9e-52	ENOG410XTJE^ufm1-specific peptidase	KEGG:ath:AT3G48380`KO:K01376	GO:0008234^molecular_function^cysteine-type peptidase activity	.
MSTRG.197	MSTRG.197.2	.	MSTRG.197.2.p1	117-1511[+]	.	.	.	.	.
MSTRG.197	MSTRG.197.1	.	MSTRG.197.1.p1	392-1414[+]	.	.	.	.	.
MSTRG.85	MSTRG.85.1	.	MSTRG.85.1.p1	345-7[-]	.	.	.	.	.
MSTRG.146	MSTRG.146.1	AB17B_XENLA^AB17B_XENLA^Q:3-746,H:26-282^46.718%ID^E:1.03e-63^RecName: Full=Alpha/beta hydrolase domain-containing protein 17B {ECO:0000305};^Eukaryota; Metazoa; Chordata; Craniata; Vertebrata; Euteleostomi; Amphibia; Batrachia; Anura; Pipoidea; Pipidae; Xenopodinae; Xenopus; Xenopus	MSTRG.146.1.p1	3-1064[+]	PF12146.8^Hydrolase_4^Serine aminopeptidase, S33^59-163^E:5.6e-07`PF01738.18^DLH^Dienelactone hydrolase family^105-219^E:0.00013	.	KEGG:xla:446585`KEGG:xla:447065`KO:K01076	GO:0030054^cellular_component^cell junction`GO:0043197^cellular_component^dendritic spine`GO:0014069^cellular_component^postsynaptic density`GO:0045211^cellular_component^postsynaptic membrane`GO:0055038^cellular_component^recycling endosome membrane`GO:0008474^molecular_function^palmitoyl-(protein) hydrolase activity	GO:0016787^molecular_function^hydrolase activity
MSTRG.125	MSTRG.125.1	C71A8_MENPI^C71A8_MENPI^Q:105-1637,H:3-499^49.414%ID^E:3.93e-155^RecName: Full=Cytochrome P450 71A8;^Eukaryota; Viridiplantae; Streptophyta; Embryophyta; Tracheophyta; Spermatophyta; Magnoliopsida; eudicotyledons; Gunneridae; Pentapetalae; asterids; lamiids; Lamiales; Lamiaceae; Nepetoideae; Mentheae; Mentha`C71A8_MENPI^C71A8_MENPI^Q:3704-2853,H:26-303^34.266%ID^E:1.07e-42^RecName: Full=Cytochrom…	MSTRG.125.1.p1	102-1655[+]	PF00067.22^p450^Cytochrome P450^49-503^E:3e-99	.	.	GO:0016021^cellular_component^integral component of membrane`GO:0020037^molecular_function^heme binding`GO:0005506^molecular_function^iron ion binding`GO:0004497^molecular_function^monooxygenase activity`GO:0016705^molecular_function^oxidoreductase activity, acting on paired donors, with incorporation or reduction of molecular oxygen	GO:0005506^molecular_function^iron ion binding`GO:0016705^molecular_function^oxidoreductase activity, acting on paired donors, with incorporation or reduction of molecular oxygen`GO:0020037^molecular_function^heme binding`GO:0055114^biological_process^oxidation-reduction process
MSTRG.125	MSTRG.125.1	C71A8_MENPI^C71A8_MENPI^Q:105-1637,H:3-499^49.414%ID^E:3.93e-155^RecName: Full=Cytochrome P450 71A8;^Eukaryota; Viridiplantae; Streptophyta; Embryophyta; Tracheophyta; Spermatophyta; Magnoliopsida; eudicotyledons; Gunneridae; Pentapetalae; asterids; lamiids; Lamiales; Lamiaceae; Nepetoideae; Mentheae; Mentha`C71A8_MENPI^C71A8_MENPI^Q:3704-2853,H:26-303^34.266%ID^E:1.07e-42^RecName: Full=Cytochrom…	MSTRG.125.1.p2	3752-2772[-]	PF00067.22^p450^Cytochrome P450^41-300^E:8.3e-34	.	.	GO:0016021^cellular_component^integral component of membrane`GO:0020037^molecular_function^heme binding`GO:0005506^molecular_function^iron ion binding`GO:0004497^molecular_function^monooxygenase activity`GO:0016705^molecular_function^oxidoreductase activity, acting on paired donors, with incorporation or reduction of molecular oxygen	GO:0005506^molecular_function^iron ion binding`GO:0016705^molecular_function^oxidoreductase activity, acting on paired donors, with incorporation or reduction of molecular oxygen`GO:0020037^molecular_function^heme binding`GO:0055114^biological_process^oxidation-reduction process
MSTRG.125	MSTRG.125.1	C71A8_MENPI^C71A8_MENPI^Q:105-1637,H:3-499^49.414%ID^E:3.93e-155^RecName: Full=Cytochrome P450 71A8;^Eukaryota; Viridiplantae; Streptophyta; Embryophyta; Tracheophyta; Spermatophyta; Magnoliopsida; eudicotyledons; Gunneridae; Pentapetalae; asterids; lamiids; Lamiales; Lamiaceae; Nepetoideae; Mentheae; Mentha`C71A8_MENPI^C71A8_MENPI^Q:3704-2853,H:26-303^34.266%ID^E:1.07e-42^RecName: Full=Cytochrom…	MSTRG.125.1.p3	2-331[+]	.	.	.	GO:0016021^cellular_component^integral component of membrane`GO:0020037^molecular_function^heme binding`GO:0005506^molecular_function^iron ion binding`GO:0004497^molecular_function^monooxygenase activity`GO:0016705^molecular_function^oxidoreductase activity, acting on paired donors, with incorporation or reduction of molecular oxygen	.
MSTRG.125	MSTRG.125.1	C71A8_MENPI^C71A8_MENPI^Q:105-1637,H:3-499^49.414%ID^E:3.93e-155^RecName: Full=Cytochrome P450 71A8;^Eukaryota; Viridiplantae; Streptophyta; Embryophyta; Tracheophyta; Spermatophyta; Magnoliopsida; eudicotyledons; Gunneridae; Pentapetalae; asterids; lamiids; Lamiales; Lamiaceae; Nepetoideae; Mentheae; Mentha`C71A8_MENPI^C71A8_MENPI^Q:3704-2853,H:26-303^34.266%ID^E:1.07e-42^RecName: Full=Cytochrom…	MSTRG.125.1.p4	2177-2503[+]	.	.	.	GO:0016021^cellular_component^integral component of membrane`GO:0020037^molecular_function^heme binding`GO:0005506^molecular_function^iron ion binding`GO:0004497^molecular_function^monooxygenase activity`GO:0016705^molecular_function^oxidoreductase activity, acting on paired donors, with incorporation or reduction of molecular oxygen	.
MSTRG.125	MSTRG.125.1	C71A8_MENPI^C71A8_MENPI^Q:105-1637,H:3-499^49.414%ID^E:3.93e-155^RecName: Full=Cytochrome P450 71A8;^Eukaryota; Viridiplantae; Streptophyta; Embryophyta; Tracheophyta; Spermatophyta; Magnoliopsida; eudicotyledons; Gunneridae; Pentapetalae; asterids; lamiids; Lamiales; Lamiaceae; Nepetoideae; Mentheae; Mentha`C71A8_MENPI^C71A8_MENPI^Q:3704-2853,H:26-303^34.266%ID^E:1.07e-42^RecName: Full=Cytochrom…	MSTRG.125.1.p5	2554-2234[-]	PF00067.22^p450^Cytochrome P450^2-35^E:4.6e-09`PF00067.22^p450^Cytochrome P450^34-87^E:6.3e-09	.	.	GO:0016021^cellular_component^integral component of membrane`GO:0020037^molecular_function^heme binding`GO:0005506^molecular_function^iron ion binding`GO:0004497^molecular_function^monooxygenase activity`GO:0016705^molecular_function^oxidoreductase activity, acting on paired donors, with incorporation or reduction of molecular oxygen	GO:0005506^molecular_function^iron ion binding`GO:0016705^molecular_function^oxidoreductase activity, acting on paired donors, with incorporation or reduction of molecular oxygen`GO:0020037^molecular_function^heme binding`GO:0055114^biological_process^oxidation-reduction process
MSTRG.125	MSTRG.125.1	C71A8_MENPI^C71A8_MENPI^Q:105-1637,H:3-499^49.414%ID^E:3.93e-155^RecName: Full=Cytochrome P450 71A8;^Eukaryota; Viridiplantae; Streptophyta; Embryophyta; Tracheophyta; Spermatophyta; Magnoliopsida; eudicotyledons; Gunneridae; Pentapetalae; asterids; lamiids; Lamiales; Lamiaceae; Nepetoideae; Mentheae; Mentha`C71A8_MENPI^C71A8_MENPI^Q:3704-2853,H:26-303^34.266%ID^E:1.07e-42^RecName: Full=Cytochrom…	MSTRG.125.1.p6	1783-1484[-]	.	.	.	GO:0016021^cellular_component^integral component of membrane`GO:0020037^molecular_function^heme binding`GO:0005506^molecular_function^iron ion binding`GO:0004497^molecular_function^monooxygenase activity`GO:0016705^molecular_function^oxidoreductase activity, acting on paired donors, with incorporation or reduction of molecular oxygen	.
MSTRG.189	MSTRG.189.4	FNTA_SOLLC^FNTA_SOLLC^Q:264-1214,H:10-326^70.347%ID^E:8.62e-159^RecName: Full=Protein farnesyltransferase/geranylgeranyltransferase type-1 subunit alpha;^Eukaryota; Viridiplantae; Streptophyta; Embryophyta; Tracheophyta; Spermatophyta; Magnoliopsida; eudicotyledons; Gunneridae; Pentapetalae; asterids; lamiids; Solanales; Solanaceae; Solanoideae; Solaneae; Solanum; Lycopersicon	MSTRG.189.4.p1	234-1244[+]	PF01239.22^PPTA^Protein prenyltransferase alpha subunit repeat^65-90^E:2.1e-07`PF01239.22^PPTA^Protein prenyltransferase alpha subunit repeat^99-125^E:1.2e-08`PF01239.22^PPTA^Protein prenyltransferase alpha subunit repeat^135-161^E:5.9e-11`PF01239.22^PPTA^Protein prenyltransferase alpha subunit repeat^169-195^E:9e-07	COG5536^(alpha) subunit	.	GO:0005953^cellular_component^CAAX-protein geranylgeranyltransferase complex`GO:0005737^cellular_component^cytoplasm`GO:0005965^cellular_component^protein farnesyltransferase complex`GO:0004662^molecular_function^CAAX-protein geranylgeranyltransferase activity`GO:0004660^molecular_function^protein farnesyltransferase activity`GO:0004661^molecular_function^protein geranylgeranyltransferase activit…	GO:0008318^molecular_function^protein prenyltransferase activity`GO:0018342^biological_process^protein prenylation
MSTRG.189	MSTRG.189.1	FNTA_SOLLC^FNTA_SOLLC^Q:319-1269,H:10-326^70.347%ID^E:1.42e-154^RecName: Full=Protein farnesyltransferase/geranylgeranyltransferase type-1 subunit alpha;^Eukaryota; Viridiplantae; Streptophyta; Embryophyta; Tracheophyta; Spermatophyta; Magnoliopsida; eudicotyledons; Gunneridae; Pentapetalae; asterids; lamiids; Solanales; Solanaceae; Solanoideae; Solaneae; Solanum; Lycopersicon	MSTRG.189.1.p1	289-1299[+]	PF01239.22^PPTA^Protein prenyltransferase alpha subunit repeat^65-90^E:2.1e-07`PF01239.22^PPTA^Protein prenyltransferase alpha subunit repeat^99-125^E:1.2e-08`PF01239.22^PPTA^Protein prenyltransferase alpha subunit repeat^135-161^E:5.9e-11`PF01239.22^PPTA^Protein prenyltransferase alpha subunit repeat^169-195^E:9e-07	COG5536^(alpha) subunit	.	GO:0005953^cellular_component^CAAX-protein geranylgeranyltransferase complex`GO:0005737^cellular_component^cytoplasm`GO:0005965^cellular_component^protein farnesyltransferase complex`GO:0004662^molecular_function^CAAX-protein geranylgeranyltransferase activity`GO:0004660^molecular_function^protein farnesyltransferase activity`GO:0004661^molecular_function^protein geranylgeranyltransferase activit…	GO:0008318^molecular_function^protein prenyltransferase activity`GO:0018342^biological_process^protein prenylation
MSTRG.189	MSTRG.189.5	FNTA_SOLLC^FNTA_SOLLC^Q:261-1211,H:10-326^70.347%ID^E:5.43e-159^RecName: Full=Protein farnesyltransferase/geranylgeranyltransferase type-1 subunit alpha;^Eukaryota; Viridiplantae; Streptophyta; Embryophyta; Tracheophyta; Spermatophyta; Magnoliopsida; eudicotyledons; Gunneridae; Pentapetalae; asterids; lamiids; Solanales; Solanaceae; Solanoideae; Solaneae; Solanum; Lycopersicon	MSTRG.189.5.p1	231-1241[+]	PF01239.22^PPTA^Protein prenyltransferase alpha subunit repeat^65-90^E:2.1e-07`PF01239.22^PPTA^Protein prenyltransferase alpha subunit repeat^99-125^E:1.2e-08`PF01239.22^PPTA^Protein prenyltransferase alpha subunit repeat^135-161^E:5.9e-11`PF01239.22^PPTA^Protein prenyltransferase alpha subunit repeat^169-195^E:9e-07	COG5536^(alpha) subunit	.	GO:0005953^cellular_component^CAAX-protein geranylgeranyltransferase complex`GO:0005737^cellular_component^cytoplasm`GO:0005965^cellular_component^protein farnesyltransferase complex`GO:0004662^molecular_function^CAAX-protein geranylgeranyltransferase activity`GO:0004660^molecular_function^protein farnesyltransferase activity`GO:0004661^molecular_function^protein geranylgeranyltransferase activit…	GO:0008318^molecular_function^protein prenyltransferase activity`GO:0018342^biological_process^protein prenylation
MSTRG.189	MSTRG.189.3	FNTA_SOLLC^FNTA_SOLLC^Q:392-1342,H:10-326^70.347%ID^E:3.99e-158^RecName: Full=Protein farnesyltransferase/geranylgeranyltransferase type-1 subunit alpha;^Eukaryota; Viridiplantae; Streptophyta; Embryophyta; Tracheophyta; Spermatophyta; Magnoliopsida; eudicotyledons; Gunneridae; Pentapetalae; asterids; lamiids; Solanales; Solanaceae; Solanoideae; Solaneae; Solanum; Lycopersicon	MSTRG.189.3.p1	362-1372[+]	PF01239.22^PPTA^Protein prenyltransferase alpha subunit repeat^65-90^E:2.1e-07`PF01239.22^PPTA^Protein prenyltransferase alpha subunit repeat^99-125^E:1.2e-08`PF01239.22^PPTA^Protein prenyltransferase alpha subunit repeat^135-161^E:5.9e-11`PF01239.22^PPTA^Protein prenyltransferase alpha subunit repeat^169-195^E:9e-07	COG5536^(alpha) subunit	.	GO:0005953^cellular_component^CAAX-protein geranylgeranyltransferase complex`GO:0005737^cellular_component^cytoplasm`GO:0005965^cellular_component^protein farnesyltransferase complex`GO:0004662^molecular_function^CAAX-protein geranylgeranyltransferase activity`GO:0004660^molecular_function^protein farnesyltransferase activity`GO:0004661^molecular_function^protein geranylgeranyltransferase activit…	GO:0008318^molecular_function^protein prenyltransferase activity`GO:0018342^biological_process^protein prenylation
MSTRG.189	MSTRG.189.10	PYRC_ARATH^PYRC_ARATH^Q:234-1037,H:108-375^80.597%ID^E:4.29e-164^RecName: Full=Dihydroorotase, mitochondrial;^Eukaryota; Viridiplantae; Streptophyta; Embryophyta; Tracheophyta; Spermatophyta; Magnoliopsida; eudicotyledons; Gunneridae; Pentapetalae; rosids; malvids; Brassicales; Brassicaceae; Camelineae; Arabidopsis	MSTRG.189.10.p1	366-1052[+]	PF01979.20^Amidohydro_1^Amidohydrolase family^4-191^E:8.4e-13	COG0418^Dihydroorotase	KEGG:ath:AT4G22930`KO:K01465	GO:0009507^cellular_component^chloroplast`GO:0005829^cellular_component^cytosol`GO:0005739^cellular_component^mitochondrion`GO:0004151^molecular_function^dihydroorotase activity`GO:0046872^molecular_function^metal ion binding`GO:0006207^biological_process^'de novo' pyrimidine nucleobase biosynthetic process`GO:0044205^biological_process^'de novo' UMP biosynthetic process`GO:0006221^biological_pro…	GO:0016787^molecular_function^hydrolase activity
MSTRG.189	MSTRG.189.2	FNTA_SOLLC^FNTA_SOLLC^Q:225-1175,H:10-326^70.347%ID^E:8.48e-159^RecName: Full=Protein farnesyltransferase/geranylgeranyltransferase type-1 subunit alpha;^Eukaryota; Viridiplantae; Streptophyta; Embryophyta; Tracheophyta; Spermatophyta; Magnoliopsida; eudicotyledons; Gunneridae; Pentapetalae; asterids; lamiids; Solanales; Solanaceae; Solanoideae; Solaneae; Solanum; Lycopersicon	MSTRG.189.2.p1	336-1205[+]	PF01239.22^PPTA^Protein prenyltransferase alpha subunit repeat^18-43^E:1.7e-07`PF01239.22^PPTA^Protein prenyltransferase alpha subunit repeat^52-78^E:9.5e-09`PF01239.22^PPTA^Protein prenyltransferase alpha subunit repeat^88-114^E:4.9e-11`PF01239.22^PPTA^Protein prenyltransferase alpha subunit repeat^122-148^E:7.4e-07	COG5536^(alpha) subunit	.	GO:0005953^cellular_component^CAAX-protein geranylgeranyltransferase complex`GO:0005737^cellular_component^cytoplasm`GO:0005965^cellular_component^protein farnesyltransferase complex`GO:0004662^molecular_function^CAAX-protein geranylgeranyltransferase activity`GO:0004660^molecular_function^protein farnesyltransferase activity`GO:0004661^molecular_function^protein geranylgeranyltransferase activit…	GO:0008318^molecular_function^protein prenyltransferase activity`GO:0018342^biological_process^protein prenylation
MSTRG.189	MSTRG.189.8	PYRC_ARATH^PYRC_ARATH^Q:321-1091,H:119-375^80.934%ID^E:1.87e-156^RecName: Full=Dihydroorotase, mitochondrial;^Eukaryota; Viridiplantae; Streptophyta; Embryophyta; Tracheophyta; Spermatophyta; Magnoliopsida; eudicotyledons; Gunneridae; Pentapetalae; rosids; malvids; Brassicales; Brassicaceae; Camelineae; Arabidopsis	MSTRG.189.8.p1	420-1106[+]	PF01979.20^Amidohydro_1^Amidohydrolase family^4-191^E:8.4e-13	COG0418^Dihydroorotase	KEGG:ath:AT4G22930`KO:K01465	GO:0009507^cellular_component^chloroplast`GO:0005829^cellular_component^cytosol`GO:0005739^cellular_component^mitochondrion`GO:0004151^molecular_function^dihydroorotase activity`GO:0046872^molecular_function^metal ion binding`GO:0006207^biological_process^'de novo' pyrimidine nucleobase biosynthetic process`GO:0044205^biological_process^'de novo' UMP biosynthetic process`GO:0006221^biological_pro…	GO:0016787^molecular_function^hydrolase activity
MSTRG.189	MSTRG.189.6	PYRC_ORYSJ^PYRC_ORYSJ^Q:405-1292,H:106-401^79.73%ID^E:1.43e-176^RecName: Full=Dihydroorotase, mitochondrial;^Eukaryota; Viridiplantae; Streptophyta; Embryophyta; Tracheophyta; Spermatophyta; Magnoliopsida; Liliopsida; Poales; Poaceae; BOP clade; Oryzoideae; Oryzeae; Oryzinae; Oryza; Oryza sativa	MSTRG.189.6.p1	474-1304[+]	PF01979.20^Amidohydro_1^Amidohydrolase family^7-239^E:1.8e-17	COG0418^Dihydroorotase	KEGG:osa:4325542`KO:K01465	GO:0009507^cellular_component^chloroplast`GO:0005739^cellular_component^mitochondrion`GO:0004151^molecular_function^dihydroorotase activity`GO:0046872^molecular_function^metal ion binding`GO:0006207^biological_process^'de novo' pyrimidine nucleobase biosynthetic process`GO:0044205^biological_process^'de novo' UMP biosynthetic process`GO:0006221^biological_process^pyrimidine nucleotide biosyntheti…	GO:0016787^molecular_function^hydrolase activity
MSTRG.189	MSTRG.189.12	PYRC_ARATH^PYRC_ARATH^Q:472-1275,H:108-375^80.597%ID^E:7.33e-164^RecName: Full=Dihydroorotase, mitochondrial;^Eukaryota; Viridiplantae; Streptophyta; Embryophyta; Tracheophyta; Spermatophyta; Magnoliopsida; eudicotyledons; Gunneridae; Pentapetalae; rosids; malvids; Brassicales; Brassicaceae; Camelineae; Arabidopsis	MSTRG.189.12.p1	604-1290[+]	PF01979.20^Amidohydro_1^Amidohydrolase family^4-191^E:8.4e-13	COG0418^Dihydroorotase	KEGG:ath:AT4G22930`KO:K01465	GO:0009507^cellular_component^chloroplast`GO:0005829^cellular_component^cytosol`GO:0005739^cellular_component^mitochondrion`GO:0004151^molecular_function^dihydroorotase activity`GO:0046872^molecular_function^metal ion binding`GO:0006207^biological_process^'de novo' pyrimidine nucleobase biosynthetic process`GO:0044205^biological_process^'de novo' UMP biosynthetic process`GO:0006221^biological_pro…	GO:0016787^molecular_function^hydrolase activity
MSTRG.189	MSTRG.189.12	PYRC_ARATH^PYRC_ARATH^Q:472-1275,H:108-375^80.597%ID^E:7.33e-164^RecName: Full=Dihydroorotase, mitochondrial;^Eukaryota; Viridiplantae; Streptophyta; Embryophyta; Tracheophyta; Spermatophyta; Magnoliopsida; eudicotyledons; Gunneridae; Pentapetalae; rosids; malvids; Brassicales; Brassicaceae; Camelineae; Arabidopsis	MSTRG.189.12.p2	2-385[+]	.	COG0418^Dihydroorotase	KEGG:ath:AT4G22930`KO:K01465	GO:0009507^cellular_component^chloroplast`GO:0005829^cellular_component^cytosol`GO:0005739^cellular_component^mitochondrion`GO:0004151^molecular_function^dihydroorotase activity`GO:0046872^molecular_function^metal ion binding`GO:0006207^biological_process^'de novo' pyrimidine nucleobase biosynthetic process`GO:0044205^biological_process^'de novo' UMP biosynthetic process`GO:0006221^biological_pro…	.
MSTRG.189	MSTRG.189.9	PYRC_ARATH^PYRC_ARATH^Q:248-1051,H:108-375^80.597%ID^E:4.61e-164^RecName: Full=Dihydroorotase, mitochondrial;^Eukaryota; Viridiplantae; Streptophyta; Embryophyta; Tracheophyta; Spermatophyta; Magnoliopsida; eudicotyledons; Gunneridae; Pentapetalae; rosids; malvids; Brassicales; Brassicaceae; Camelineae; Arabidopsis	MSTRG.189.9.p1	380-1066[+]	PF01979.20^Amidohydro_1^Amidohydrolase family^4-191^E:8.4e-13	COG0418^Dihydroorotase	KEGG:ath:AT4G22930`KO:K01465	GO:0009507^cellular_component^chloroplast`GO:0005829^cellular_component^cytosol`GO:0005739^cellular_component^mitochondrion`GO:0004151^molecular_function^dihydroorotase activity`GO:0046872^molecular_function^metal ion binding`GO:0006207^biological_process^'de novo' pyrimidine nucleobase biosynthetic process`GO:0044205^biological_process^'de novo' UMP biosynthetic process`GO:0006221^biological_pro…	GO:0016787^molecular_function^hydrolase activity
MSTRG.189	MSTRG.189.11	PYRC_ARATH^PYRC_ARATH^Q:472-1242,H:119-375^80.934%ID^E:1.27e-156^RecName: Full=Dihydroorotase, mitochondrial;^Eukaryota; Viridiplantae; Streptophyta; Embryophyta; Tracheophyta; Spermatophyta; Magnoliopsida; eudicotyledons; Gunneridae; Pentapetalae; rosids; malvids; Brassicales; Brassicaceae; Camelineae; Arabidopsis	MSTRG.189.11.p1	571-1257[+]	PF01979.20^Amidohydro_1^Amidohydrolase family^4-191^E:8.4e-13	COG0418^Dihydroorotase	KEGG:ath:AT4G22930`KO:K01465	GO:0009507^cellular_component^chloroplast`GO:0005829^cellular_component^cytosol`GO:0005739^cellular_component^mitochondrion`GO:0004151^molecular_function^dihydroorotase activity`GO:0046872^molecular_function^metal ion binding`GO:0006207^biological_process^'de novo' pyrimidine nucleobase biosynthetic process`GO:0044205^biological_process^'de novo' UMP biosynthetic process`GO:0006221^biological_pro…	GO:0016787^molecular_function^hydrolase activity
MSTRG.189	MSTRG.189.11	PYRC_ARATH^PYRC_ARATH^Q:472-1242,H:119-375^80.934%ID^E:1.27e-156^RecName: Full=Dihydroorotase, mitochondrial;^Eukaryota; Viridiplantae; Streptophyta; Embryophyta; Tracheophyta; Spermatophyta; Magnoliopsida; eudicotyledons; Gunneridae; Pentapetalae; rosids; malvids; Brassicales; Brassicaceae; Camelineae; Arabidopsis	MSTRG.189.11.p2	2-385[+]	.	COG0418^Dihydroorotase	KEGG:ath:AT4G22930`KO:K01465	GO:0009507^cellular_component^chloroplast`GO:0005829^cellular_component^cytosol`GO:0005739^cellular_component^mitochondrion`GO:0004151^molecular_function^dihydroorotase activity`GO:0046872^molecular_function^metal ion binding`GO:0006207^biological_process^'de novo' pyrimidine nucleobase biosynthetic process`GO:0044205^biological_process^'de novo' UMP biosynthetic process`GO:0006221^biological_pro…	.
MSTRG.189	MSTRG.189.7	PYRC_ORYSJ^PYRC_ORYSJ^Q:175-1203,H:59-401^80.466%ID^E:0^RecName: Full=Dihydroorotase, mitochondrial;^Eukaryota; Viridiplantae; Streptophyta; Embryophyta; Tracheophyta; Spermatophyta; Magnoliopsida; Liliopsida; Poales; Poaceae; BOP clade; Oryzoideae; Oryzeae; Oryzinae; Oryza; Oryza sativa	MSTRG.189.7.p1	172-1215[+]	PF01979.20^Amidohydro_1^Amidohydrolase family^10-310^E:7.4e-26	COG0418^Dihydroorotase	KEGG:osa:4325542`KO:K01465	GO:0009507^cellular_component^chloroplast`GO:0005739^cellular_component^mitochondrion`GO:0004151^molecular_function^dihydroorotase activity`GO:0046872^molecular_function^metal ion binding`GO:0006207^biological_process^'de novo' pyrimidine nucleobase biosynthetic process`GO:0044205^biological_process^'de novo' UMP biosynthetic process`GO:0006221^biological_process^pyrimidine nucleotide biosyntheti…	GO:0016787^molecular_function^hydrolase activity
MSTRG.73	MSTRG.73.1	LRKS1_ARATH^LRKS1_ARATH^Q:89-1921,H:29-632^63.844%ID^E:0^RecName: Full=L-type lectin-domain containing receptor kinase S.1 {ECO:0000303|PubMed:19773388};^Eukaryota; Viridiplantae; Streptophyta; Embryophyta; Tracheophyta; Spermatophyta; Magnoliopsida; eudicotyledons; Gunneridae; Pentapetalae; rosids; malvids; Brassicales; Brassicaceae; Camelineae; Arabidopsis	MSTRG.73.1.p1	2-2020[+]	PF00139.19^Lectin_legB^Legume lectin domain^31-294^E:1.3e-61`PF00069.25^Pkinase^Protein kinase domain^370-635^E:2.4e-49`PF07714.17^Pkinase_Tyr^Protein tyrosine kinase^371-637^E:4.5e-44	COG0515^Serine Threonine protein kinase	KEGG:ath:AT1G15530	GO:0016021^cellular_component^integral component of membrane`GO:0005886^cellular_component^plasma membrane`GO:0005773^cellular_component^vacuole`GO:0005524^molecular_function^ATP binding`GO:0030246^molecular_function^carbohydrate binding`GO:0004675^molecular_function^transmembrane receptor protein serine/threonine kinase activity`GO:0006952^biological_process^defense response`GO:0042742^biologica…	GO:0030246^molecular_function^carbohydrate binding`GO:0004672^molecular_function^protein kinase activity`GO:0005524^molecular_function^ATP binding`GO:0006468^biological_process^protein phosphorylation
MSTRG.73	MSTRG.73.1	LRKS1_ARATH^LRKS1_ARATH^Q:89-1921,H:29-632^63.844%ID^E:0^RecName: Full=L-type lectin-domain containing receptor kinase S.1 {ECO:0000303|PubMed:19773388};^Eukaryota; Viridiplantae; Streptophyta; Embryophyta; Tracheophyta; Spermatophyta; Magnoliopsida; eudicotyledons; Gunneridae; Pentapetalae; rosids; malvids; Brassicales; Brassicaceae; Camelineae; Arabidopsis	MSTRG.73.1.p2	2384-2052[-]	.	COG0515^Serine Threonine protein kinase	KEGG:ath:AT1G15530	GO:0016021^cellular_component^integral component of membrane`GO:0005886^cellular_component^plasma membrane`GO:0005773^cellular_component^vacuole`GO:0005524^molecular_function^ATP binding`GO:0030246^molecular_function^carbohydrate binding`GO:0004675^molecular_function^transmembrane receptor protein serine/threonine kinase activity`GO:0006952^biological_process^defense response`GO:0042742^biologica…	.
MSTRG.121	MSTRG.121.1	.	.	.	.	.	.	.	.
MSTRG.56	MSTRG.56.1	RFS_PEA^RFS_PEA^Q:662-1696,H:211-556^76.301%ID^E:0^RecName: Full=Galactinol--sucrose galactosyltransferase;^Eukaryota; Viridiplantae; Streptophyta; Embryophyta; Tracheophyta; Spermatophyta; Magnoliopsida; eudicotyledons; Gunneridae; Pentapetalae; rosids; fabids; Fabales; Fabaceae; Papilionoideae; 50 kb inversion clade; NPAAA clade; Hologalegina; IRL clade; Fabeae; Pisum`RFS_PEA^RFS_PEA^Q:1690-236…	MSTRG.56.1.p1	1555-2370[+]	PF05691.12^Raffinose_syn^Raffinose synthase or seed imbibition protein Sip1^46-254^E:2.7e-75	.	.	GO:0047274^molecular_function^galactinol-sucrose galactosyltransferase activity`GO:0005975^biological_process^carbohydrate metabolic process	.
MSTRG.56	MSTRG.56.1	RFS_PEA^RFS_PEA^Q:662-1696,H:211-556^76.301%ID^E:0^RecName: Full=Galactinol--sucrose galactosyltransferase;^Eukaryota; Viridiplantae; Streptophyta; Embryophyta; Tracheophyta; Spermatophyta; Magnoliopsida; eudicotyledons; Gunneridae; Pentapetalae; rosids; fabids; Fabales; Fabaceae; Papilionoideae; 50 kb inversion clade; NPAAA clade; Hologalegina; IRL clade; Fabeae; Pisum`RFS_PEA^RFS_PEA^Q:1690-236…	MSTRG.56.1.p2	902-1711[+]	PF05691.12^Raffinose_syn^Raffinose synthase or seed imbibition protein Sip1^4-265^E:1.1e-129	.	.	GO:0047274^molecular_function^galactinol-sucrose galactosyltransferase activity`GO:0005975^biological_process^carbohydrate metabolic process	.
MSTRG.56	MSTRG.56.1	RFS_PEA^RFS_PEA^Q:662-1696,H:211-556^76.301%ID^E:0^RecName: Full=Galactinol--sucrose galactosyltransferase;^Eukaryota; Viridiplantae; Streptophyta; Embryophyta; Tracheophyta; Spermatophyta; Magnoliopsida; eudicotyledons; Gunneridae; Pentapetalae; rosids; fabids; Fabales; Fabaceae; Papilionoideae; 50 kb inversion clade; NPAAA clade; Hologalegina; IRL clade; Fabeae; Pisum`RFS_PEA^RFS_PEA^Q:1690-236…	MSTRG.56.1.p3	3-668[+]	PF05691.12^Raffinose_syn^Raffinose synthase or seed imbibition protein Sip1^61-221^E:1.5e-56	.	.	GO:0047274^molecular_function^galactinol-sucrose galactosyltransferase activity`GO:0005975^biological_process^carbohydrate metabolic process	.
MSTRG.56	MSTRG.56.1	RFS_PEA^RFS_PEA^Q:662-1696,H:211-556^76.301%ID^E:0^RecName: Full=Galactinol--sucrose galactosyltransferase;^Eukaryota; Viridiplantae; Streptophyta; Embryophyta; Tracheophyta; Spermatophyta; Magnoliopsida; eudicotyledons; Gunneridae; Pentapetalae; rosids; fabids; Fabales; Fabaceae; Papilionoideae; 50 kb inversion clade; NPAAA clade; Hologalegina; IRL clade; Fabeae; Pisum`RFS_PEA^RFS_PEA^Q:1690-236…	MSTRG.56.1.p4	613-149[-]	.	.	.	GO:0047274^molecular_function^galactinol-sucrose galactosyltransferase activity`GO:0005975^biological_process^carbohydrate metabolic process	.
MSTRG.205	MSTRG.205.1	POLX_TOBAC^POLX_TOBAC^Q:863-3,H:1002-1284^59.233%ID^E:1.9e-109^RecName: Full=Retrovirus-related Pol polyprotein from transposon TNT 1-94;^Eukaryota; Viridiplantae; Streptophyta; Embryophyta; Tracheophyta; Spermatophyta; Magnoliopsida; eudicotyledons; Gunneridae; Pentapetalae; asterids; lamiids; Solanales; Solanaceae; Nicotianoideae; Nicotianeae; Nicotiana	MSTRG.205.1.p1	863-3[-]	PF07727.14^RVT_2^Reverse transcriptase (RNA-dependent DNA polymerase)^2-85^E:2.6e-17	.	.	GO:0004190^molecular_function^aspartic-type endopeptidase activity`GO:0004519^molecular_function^endonuclease activity`GO:0003676^molecular_function^nucleic acid binding`GO:0003964^molecular_function^RNA-directed DNA polymerase activity`GO:0008270^molecular_function^zinc ion binding`GO:0015074^biological_process^DNA integration	.
MSTRG.142	MSTRG.142.1	.	.	.	.	.	.	.	.
MSTRG.184	MSTRG.184.1	CPSF1_ARATH^CPSF1_ARATH^Q:1-2061,H:767-1442^69.899%ID^E:0^RecName: Full=Cleavage and polyadenylation specificity factor subunit 1;^Eukaryota; Viridiplantae; Streptophyta; Embryophyta; Tracheophyta; Spermatophyta; Magnoliopsida; eudicotyledons; Gunneridae; Pentapetalae; rosids; malvids; Brassicales; Brassicaceae; Camelineae; Arabidopsis	MSTRG.184.1.p1	1-2064[+]	PF03178.15^CPSF_A^CPSF A subunit region^319-652^E:4.3e-83	COG5161^cleavage and polyadenylation	KEGG:ath:AT5G51660`KO:K14401	GO:0005829^cellular_component^cytosol`GO:0005634^cellular_component^nucleus`GO:0003723^molecular_function^RNA binding`GO:0006378^biological_process^mRNA polyadenylation	GO:0003676^molecular_function^nucleic acid binding`GO:0005634^cellular_component^nucleus
MSTRG.184	MSTRG.184.1	CPSF1_ARATH^CPSF1_ARATH^Q:1-2061,H:767-1442^69.899%ID^E:0^RecName: Full=Cleavage and polyadenylation specificity factor subunit 1;^Eukaryota; Viridiplantae; Streptophyta; Embryophyta; Tracheophyta; Spermatophyta; Magnoliopsida; eudicotyledons; Gunneridae; Pentapetalae; rosids; malvids; Brassicales; Brassicaceae; Camelineae; Arabidopsis	MSTRG.184.1.p2	342-1[-]	.	COG5161^cleavage and polyadenylation	KEGG:ath:AT5G51660`KO:K14401	GO:0005829^cellular_component^cytosol`GO:0005634^cellular_component^nucleus`GO:0003723^molecular_function^RNA binding`GO:0006378^biological_process^mRNA polyadenylation	.
MSTRG.201	MSTRG.201.1	.	MSTRG.201.1.p1	833-228[-]	PF00560.33^LRR_1^Leucine Rich Repeat^43-62^E:68`PF00560.33^LRR_1^Leucine Rich Repeat^116-124^E:3800`PF00560.33^LRR_1^Leucine Rich Repeat^139-158^E:10`PF00560.33^LRR_1^Leucine Rich Repeat^164-174^E:5100	.	.	.	GO:0005515^molecular_function^protein binding
MSTRG.95	MSTRG.95.2	RK19_SPIOL^RK19_SPIOL^Q:511-912,H:97-226^55.97%ID^E:6.77e-37^RecName: Full=50S ribosomal protein L19, chloroplastic {ECO:0000303|PubMed:10874046};^Eukaryota; Viridiplantae; Streptophyta; Embryophyta; Tracheophyta; Spermatophyta; Magnoliopsida; eudicotyledons; Gunneridae; Pentapetalae; Caryophyllales; Chenopodiaceae; Chenopodioideae; Anserineae; Spinacia	MSTRG.95.2.p1	181-933[+]	PF01245.20^Ribosomal_L19^Ribosomal protein L19^147-245^E:6.2e-31	.	.	GO:0009507^cellular_component^chloroplast`GO:0005840^cellular_component^ribosome`GO:0019843^molecular_function^rRNA binding`GO:0003735^molecular_function^structural constituent of ribosome`GO:0006412^biological_process^translation	GO:0003735^molecular_function^structural constituent of ribosome`GO:0006412^biological_process^translation`GO:0005622^cellular_component^intracellular`GO:0005840^cellular_component^ribosome
MSTRG.95	MSTRG.95.1	RK19_SPIOL^RK19_SPIOL^Q:493-894,H:97-226^55.97%ID^E:1.77e-36^RecName: Full=50S ribosomal protein L19, chloroplastic {ECO:0000303|PubMed:10874046};^Eukaryota; Viridiplantae; Streptophyta; Embryophyta; Tracheophyta; Spermatophyta; Magnoliopsida; eudicotyledons; Gunneridae; Pentapetalae; Caryophyllales; Chenopodiaceae; Chenopodioideae; Anserineae; Spinacia	MSTRG.95.1.p1	163-915[+]	PF01245.20^Ribosomal_L19^Ribosomal protein L19^147-245^E:6.2e-31	.	.	GO:0009507^cellular_component^chloroplast`GO:0005840^cellular_component^ribosome`GO:0019843^molecular_function^rRNA binding`GO:0003735^molecular_function^structural constituent of ribosome`GO:0006412^biological_process^translation	GO:0003735^molecular_function^structural constituent of ribosome`GO:0006412^biological_process^translation`GO:0005622^cellular_component^intracellular`GO:0005840^cellular_component^ribosome
MSTRG.95	MSTRG.95.3	RK19_SPIOL^RK19_SPIOL^Q:562-963,H:97-226^55.97%ID^E:5.41e-37^RecName: Full=50S ribosomal protein L19, chloroplastic {ECO:0000303|PubMed:10874046};^Eukaryota; Viridiplantae; Streptophyta; Embryophyta; Tracheophyta; Spermatophyta; Magnoliopsida; eudicotyledons; Gunneridae; Pentapetalae; Caryophyllales; Chenopodiaceae; Chenopodioideae; Anserineae; Spinacia	MSTRG.95.3.p1	178-984[+]	PF01245.20^Ribosomal_L19^Ribosomal protein L19^165-263^E:7.2e-31	.	.	GO:0009507^cellular_component^chloroplast`GO:0005840^cellular_component^ribosome`GO:0019843^molecular_function^rRNA binding`GO:0003735^molecular_function^structural constituent of ribosome`GO:0006412^biological_process^translation	GO:0003735^molecular_function^structural constituent of ribosome`GO:0006412^biological_process^translation`GO:0005622^cellular_component^intracellular`GO:0005840^cellular_component^ribosome
MSTRG.88	MSTRG.88.1	.	MSTRG.88.1.p1	1-519[+]	PF03108.15^DBD_Tnp_Mut^MuDR family transposase^58-125^E:3.5e-09	.	.	.	.
MSTRG.88	MSTRG.88.1	.	MSTRG.88.1.p2	437-138[-]	.	.	.	.	.
MSTRG.127	MSTRG.127.1	STR11_ARATH^STR11_ARATH^Q:52-924,H:1-292^63.481%ID^E:4.53e-128^RecName: Full=Rhodanese-like domain-containing protein 11, chloroplastic;^Eukaryota; Viridiplantae; Streptophyta; Embryophyta; Tracheophyta; Spermatophyta; Magnoliopsida; eudicotyledons; Gunneridae; Pentapetalae; rosids; malvids; Brassicales; Brassicaceae; Camelineae; Arabidopsis	MSTRG.127.1.p1	1-927[+]	PF00581.20^Rhodanese^Rhodanese-like domain^120-230^E:4.6e-08	ENOG4111H5I^Rhodanese-like domain	KEGG:ath:AT4G24750	GO:0009507^cellular_component^chloroplast`GO:0005829^cellular_component^cytosol	.
MSTRG.127	MSTRG.127.2	STR11_ARATH^STR11_ARATH^Q:50-631,H:1-196^55.33%ID^E:1.16e-69^RecName: Full=Rhodanese-like domain-containing protein 11, chloroplastic;^Eukaryota; Viridiplantae; Streptophyta; Embryophyta; Tracheophyta; Spermatophyta; Magnoliopsida; eudicotyledons; Gunneridae; Pentapetalae; rosids; malvids; Brassicales; Brassicaceae; Camelineae; Arabidopsis`STR11_ARATH^STR11_ARATH^Q:495-926,H:154-292^60.417%ID^E:4…	MSTRG.127.2.p1	2-634[+]	.	ENOG4111H5I^Rhodanese-like domain	KEGG:ath:AT4G24750	GO:0009507^cellular_component^chloroplast`GO:0005829^cellular_component^cytosol	.
[truncated: 100,174 more rows]

## Sheet: S2 MIA orthologs 
		putative_MIA	Best Hit (%id) a	Rte_ID b
Terpenoid pathway		DXS	94.58	MSTRG.7745.1
			93.72	MSTRG.5513.1
		DXR	94.51	MSTRG.17202.1
		CMS	84.62	MSTRG.18183.1
		CMK	89.22	MSTRG.15105.2
		MECS	87.87	MSTRG.22472.1
		HDS	95.14	MSTRG.14728.2
			95.14	MSTRG.14728.1
			95.01	MSTRG.14728.3
		HDR	91.56	MSTRG.18724.1
		IDI	85.16	MSTRG.3314.1
			73.38	MSTRG.15079.1
Iridoid pathway		GPPS	89.29	MSTRG.1209.1
			88.57	MSTRG.10394.1
		GES	82.15	MSTRG.1057.1
		G10H	86.41	MSTRG.8680.1
		8HGO	91.53	MSTRG.14221.1
			91.27	MSTRG.12039.1
			92.56	MSTRG.12039.2
[truncated: 99 more rows]

## Sheet: S3 Ks
ks	species
[truncated: 61,122 more rows]

## Sheet: S4 GO enrichment expanded OGs
GO_Type	GO.ID	Term	Parent_term	Stim	Annotated	Significant	Expected	Rank in classicFisher	classicFisher	elimFisher	topgoFisher	parentchildFisher
[truncated: 395 more rows]

[truncated: 10 more sheets: S5 Samples and RNA-seq reads, S6 MIA from R. tetraphylla, S7 Coexpression analysis, S8 Deeplearning analysis, S9 Latex proteomic, S10 MIA gene clusters , S11 ADH genes among MIA cluster, S12 ADH candidates, S13 Source data fig 9, S14 Source data fig 10]
